# Supplementary material for: Transgressive segregation reveals mechanisms of Arabidopsis immunity to Brassica-infecting races of white rust (Albugo candida)
Source: Proc Natl Acad Sci U S A. 2019 Jan 28;116(7):2767–73. doi: 10.1073/pnas.1812911116 (PMC6377460; doi:10.1073/pnas.1812911116)
Supplement: Supplementary File [file pnas.1812911116.sd01.xlsx]

## Sheet: WRR4 Locus
Gene/Marker	Marker Type	Primer pair
		Forward	Reverse
At1g56430	SSLP	GCGACACGTCAACATGATAGT	AATTTGGCGAGGTGAGCAAC
At1g56510	SSLP	AGAGTGTCACTTTGGACTTAACCA	CCCCCTCAACAGTTAAACCC
At1g56520	SSLP	GCTGACCGCTCCACTATTTC	GCGTTTGCTACCCCTCGAAT
At1g56530	SSLP	CGTTACAATGCCTTTGGAAAAAGA	ACCCATACCCGATCCAAACC
At1g56550	CAPS	GCCTGCTTTTAATCGGGCAC	ATCTCCGCGCAACAATTTCG
At1g56612	SSLP	GAAGAGCATAGCTCGAGGGTC	GATTGGTTAAGATTTTACGGTTTCG
At1g56720	CAPS	TGAAGGCACACACAGGTTGG	CTAGAACGCCTTCGGTCCTG
At1g57570	CAPS	TGCTACTCGTCCGTTTTCTTGT	CATCCCACTGGTTTCCTCCC
At1g57670	SSLP	CACTTGAGCCGTAAAAGCCCTAC	AACTTAAACGGAGCACGGTAC

## Sheet: AtChr1
Gene/Marker	Marker Type	Primer pair
		Forward	Reverse
At1g17420	SSLP	GCATGCTACACGTCCTTTCTC	CGCGGGGCATTGATATCTACA
At1g18710	SSLP	ctaccacaaggtgttacgttgcagc	tagcatgggatatcgtctcgtctac
At1g19060	SSLP	CCAACAGTTGCACTGACTCAC	ACGAAGTGTCGGCAAGTTGA
At1g22440	SSLP	GCTGTTGGACTAGCGGTACA	GTACCGGGCGAGTACTCTTG
At1g28280	SSLP	ACGCTCGTAGAGACGAAACC	AAAGCCCAACATCTCTCCACAT
At1g28340	SSLP	TCGTCACGGGACGTTTTCAT	AGAGGACGTGAGTGCAGGTA
At1g30935	SSLP	TCAATGGGATCGAAACTGGT	ACTGAAAAGCGAGCCAAAAG
At1g31875	SSLP	TTCGGCAACTTTATACGGGC	CCTGAACTCGATCGGCATCT
At1g43666	SSLP	AGTCAAGATGGGCTGCCATA	TCAAGTCTGCAAGCCGGAAA
At1g43890	SSLP	TGGATCGTTTCACACCCACA	GACGTCGGCCAGATTGGTAT
At1g46192	SSLP	CCGCTTTCACATACTGGAATTGT	TTTATGACCATTGGGCCGCT
At1g50500	SSLP	TCACAAGTCTCCAACTTTCACCA	CAATGCCACAACCAATGCCA
At1g52030	SSLP	AGCGATGGGTGGTAACAAGG	GAGCTTCACCAGAACGTCCA
At1g52080	CAPS	CCAGCCTCCTGCTGGTAAAA	TGCCACGCATCAACATTTGG
At1g53820	CAPS	GCAAGACTCTTTTGGTGGCG	ACCTTGTGAACATCGGTGACT
At1g54200	CAPS	CACCAACACCGTCTCCGTAA	GCTTGTGCAACTCAACGCAT
At1g54400	SSLP	TTGAAATTTTTAACGAAATGGCAGT	ACACCACTGTTGTTGATCTGTA
At1g54500	SSLP	GCGAGAATGGTGAGATGGGT	CGGTGGAGCGGTCAATTAGAA
At1g54970	SSLP	AATGGCTATCACACGTGCCT	GGACGTATGGTTTGGTGGGT
At1g55700	SSLP	TAAAGTCAAATGCGCCGGTC	GCCTTGTTCTCAAAGCGATCC
At1g56040	CAPS	GAGCTTGAAAACGCATCCCC	GGTGACCTGTGCTAAGCCAT
At1g56430	SSLP	GCGACACGTCAACATGATAGT	AATTTGGCGAGGTGAGCAAC
At1g56510	SSLP	AGAGTGTCACTTTGGACTTAACCA	CCCCCTCAACAGTTAAACCC
At1g56510	SSLP	taattcagcaatcgtttgttagc	gctgctgaattcgagca
At1g56520	SSLP	GCTGACCGCTCCACTATTTC	GCGTTTGCTACCCCTCGAAT
At1g56530	SSLP	CGTTACAATGCCTTTGGAAAAAGA	ACCCATACCCGATCCAAACC
At1g57750	CAPS	CGGTGATCTTGTGGAGGCTT	GCATGACGTGGGACAAACAC
At1g58350	CAPS	GCTGCTTACAAACGACCTGC	ATTTGGGCCGGCTACATCAA
At1g59660	SSLP	TACACCAAAGGCTGATGCGT	CTGAGCTCCTTGTTCCCCAG
At1g58520	CAPS	GCCATGCACCTTTTGTGGAG	CCTGTGTTGGCACTGCTCTA
At1g59510	CAPS	TCGCTAAGAAGACGAAGCGT	AGCGTCACTCTTCCCGTAAC
At1g59885	SSLP	GTGTCTCTGATGAGGTCATGG	TGAGGAGGAGGAAGACCATTCT
At1g59990	SSLP	CATTAAAATCAAGAAATACATGT	gacttttatctcatgttctattaa
At1g61095	SSLP	TAACCGCGAGAGTTTCTGGTC	GCCATTGCCGATTTTGCTTG
At1g62380	SSLP	GGCAAACACATACAGTGCGT	GTCGTGGCTGCTACCTACTTT
At1g62400	SSLP	TGCCACAAGGTTTTCTGTGAC	TTGCTTCATATCATTGGTTCGATG
At1g62800	SSLP	TCCTCTCCAAAATTGCAAAGAAAT	GAGCAAGTTCGCTTGATGGC
At1g63350	SSLP	CTGCAAAGCAAGTGGATCGC	TTGTGTCGGCACTGAACTCT
At1g63410	SSLP	TCTTCTTCACCATCCCTGCAA	GCCGTCAATGAACATAACGGAAT
At1g63540	SSLP	CCATCTCCGTCGAGTGGTTC	GTTGCCTTTGCTAGTGGGGA
At1g63750	SSLP	GGCATGTCTGATCTCATGGC	AGAGGTCTCCGCCTCTCTTAAT
At1g63820	SSLP	CGACTCGCAGAAATTCCCTCT	TAGAATCAGTGAGCCAGAAAGACC
At1g64030	SSLP	AGATTCATACCAACGCCATGC	GGAACCGTTTTGTTCGTTGGT
At1g64100	SSLP	AGTCCACCGCATCAATGGTT	CACTCGCCAGGGTTGAGAAT
At1g64250	SSLP	GTTTGTATCTGCGAGGAGGCT	AGATTTACCAGCTGGGTGTCG
At1g64790	SSLP	TGGTTTGTTCATTCGGGCTTT	GTGATTTAAGTGAGTGTTGTTGTCT
At1g64790	SSLP	CATGCAGTGATACACAGCTCA	TGGTGAAAGGGTGCTTCCTC
At1g65390	SSLP	TTTGTAAAGTCAATCGTCAAGGC	CCAGGTCCAATGGTTGGAGT
At1g65760	SSLP	TATTAGGTTTCTTGTGAAGTACACG	TTCCCATCCCGACCAATTCC
At1g65820	SSLP	TTTTGGAACTGTCGGAGGAGG	GATTGAACCATTGAGTTTTGTTCAC
At1g65850	SSLP	GCATCAACCCATTCGTGAACC	TGGCTTTTCCGATAGAGGATGG
At1g65960	SSLP	CTGACGTAAATCCCCCTTCAGT	GCGAACATAGCGAGATCCGA
At1g66090	SSLP	ACCGACGAAGTGGTTCATGT	ACTGAAATAATGACGGAGCGA
At1g66180	SSLP	CAATATTAAACGAAGAAGTGCGAC	TTGGCATGGTGGCAAATCAG
At1g67020	SSLP	AAGTCCTCCTCCCATTGCAC	AACTCTGAGAAATTAACAACCGAAA
At1g67455	SSLP	AGTGAAAATCACCCAAGGCCA	TTCTTCTTGCTTCCCGTTTGTG
At1g68360	SSLP	AAGGACACATGGTGCAGCAAA	GGTATACCAGCGCATTTCGTG
At1g68360	SSLP	AAGGACACATGGTGCAGCAAA	AGCTAGGAAGAATCCTCGGGT
At1g68360	SSLP	AGAGAAGAGTAGTAGAATGCCACC	GGTATACCAGCGCATTTCGTG
At1g68360	SSLP	AGAGAAGAGTAGTAGAATGCCACC	AGCTAGGAAGAATCCTCGGGT
At1g72700	SSLP	AGGTGGTGGTGAACCAAGTTT	ATTTCTTTGGTCCCGCCGTA

## Sheet: AtChr2
Gene/Marker	Marker Type	Primer pair
		Forward	Reverse
At2g02870	SSLP	TGAAAGCTAATAGGGCACACAA	ATTTGGGTCATAGCCGCGTT
At2g03960	SSLP	TGTCGGATCGGATCTCTATTTC	ACAGCATGCGGTCGTAAAGA
At2g04066	SSLP	GGGATAATGGATAGGACTCACG	GCTGAGAAGGCAAGGAAGAG
At2g04880	SSLP	ACTCTCGACATCACTCCCCA	GGAGAATTGTCAAGGTCAATTTGT
At2g05752	SSLP	AGGAGACTGAGTTTTGCAACTGG	CCCTCGAGCCTCTTTCTCAT
At2g06050	SSLP	GGTCCTGTCACCCACATTCC	TATTTGAGCCGGCCATGTTG
At2g06240	SSLP	TTGCAGCAATTGGACAACAGAT	ACTCCGCAGCTTTAAGGGG
At2g06500	SSLP	ctctggatccacttcatcagctcg	gttacagctgacagagtcgactgc
At2g06780	SSLP	CCTTGTACTGGGCCTGCTTT	GGCTCCTACTTGGGGACAAA
At2g06820	SSLP	CCAAGCATTGACACTCTTAGCA	AATGTGCCCGTTTTAACAATAATTC
At2g06845	SSLP	CTCAACCTTCCCGCAATCCT	GGCAATAGGTGGGGAAGAGG
At2g07050	SSLP	gctgagatctgaatatctgtg	TCTGTAACATCATCAGTGTCTTCG
At2g07270	SSLP	GGACCAAGAAACACTCGCCTA	ATTCCCACAAATAGCACACTTTT
At2g07280	SSLP	AGCGTCTGAACCCCCTCTAT	ACACTTGTTCACCATTAGGCTG
At2g07880	SSLP	AGTCTCATCAGTTCTCCTTCTTCT	TGCAGGTTGAGAAGTCTCCC
At2g10000	SSLP	CGTGACTTGTGTGCTCTCCA	CGTGACTTGTGTGCTCTCCA
At2g10870	SSLP	TCCAGAAAAGATCACCGCCC	CGAAGAACAAACACGATTTCACC
At2g14255	SSLP	CCCTTGGCACAAACCCAAGA	CAGACTCTTCCAGAGGCCCA
At2g17043	SSLP	cgtaagcacacggacggtggaaac	acgcgttggtatagttctatgtc
At2g19140	SSLP	CATGAATGTGAACAATTTGGTTGT	TTGGCAACCTCGAGTCTCTC
At2g20080	SSLP	GTTGGCTCTCTAAGATGCCGT	GTCGGGTCATCGCCTATGTT
At2g23900	SSLP	gattgaattcttatgcgagagatg	catcaattacagtataacactaacc
At2g24210	SSLP	gtttacgccatctatccacctag	tacgtaactcttcaggtgtatgtc
At2g29960	SSLP	GATGCCGTGAAACCTACTGC	TAGTACTCGGCCTTTCCTGT
At2g30820	SSLP	GCCATGATGACAGAGAGGGAT	CCTTCCACACACTTGCACAAT
At2g31083	SSLP	CTGATGAGAATTCCGAGCGTT	GGTGAAACCCTGTCGGAACT
At2g32560	SSLP	TGTCGTGGTGACACCGAATG	CGTGTTTGGTCTGATGTAGGGT
At2g32560	SSLP	TGTCGTGGTGACACCGAATG	CCAAGGACAGTGGGAGGAGA
At2g34370	SSLP	CAAAAACGGGGTCTGCTCCT	GGCTTTAACTGGGCCTGATCT

## Sheet: AtChr3
Gene/Marker	Marker Type	Primer pair
		Forward	Reverse
At3g01470	SSLP	TACTTGTTCGGTAGTGAGGCG	GTATCTGCCCGTTGGAGTCA
At3g03340	SSLP	CATCCGAATGCCATTGTTC	AGCTGCTTCCTTATAGCGTCC
At3g10810	SSLP	CTCTTTGATAGAACTCAGGGACAG	CGAATCTTGATCCCAGATTTAGAG
At3g11285	SSLP	AATGGCACCACTCCACTCG	TCAAAGCATTCGTATCCTATCGTCT
At3g13898	SSLP	ACATGTTCCCGAAGGGACAA	TGTTCTAACAGTACGGTCGCA
At3g15870	SSLP	ACCAGCTCTCTCTCCTCATGT	CACAGATCCTCCTCGTTTGGA
At3g18490	SSLP	CCACATGCTCTTTCTTGGGC	TGACACGACGTTTGAAAGAAAT
At3g22425	SSLP	GTTAGAGCTACTGGTGATGTTCAC	CACCAAGAGCCTTTAATAGAGCctag
At3g23170	SSLP	ACGTCACGTCTAGTAACAAGAGTTT	GATCTAACGGCCCAGAAAACG
At3g25590	SSLP	AACAAAACACATTGGCAGCGT	TGATGACACAATGATACGTTTGGC
At3g25620	SSLP	ATGAAGAAAAGGGGGCTGCTG	ATTCCGGGTTTCATCGCGT
At3g27809	SSLP	ACGCCAAATTATGTGCCCTT	TGTTGCCACATCCCATCTCT
At3g30708	SSLP	AGTGCCTACTTCTATGAAAGTGCT	CCCATTATCCGATGAGCGAGT
At3g30867	SSLP	TGACCCAAACCTTTCGTTGT	TGAGGAGAGCAATCAACGGAT
At3g42924	SSLP	CCCGTCGTAATAGCCGGAAA	AACGTTGCCAACTACTCGTCT
At3g44550	SSLP	GGCTCACTCATAACCGTCTCAA	CCAACTCGATTTTGCGGTTCTT
At3g46210	SSLP	TCCATTCTCAGCCAGGCAAC	TCCTGTGTAGGTTGTGCATGA
At3g51390	SSLP	aagcctttgagcccacaacttcg	cattgatcacgagctcgatcccagg
At3g51478	SSLP	AGCTCGCATTTGTAGGGGTA	CGCACTAGCTCAGAGTTGCT
At3g51580	SSLP	ggctcgtgtcgtgttggtcgcgtc	gtggttctttggagagaaatccactc
At3g56630	SSLP	aatgaactgacccggtcccatgg	ccaaagtattggccggtggaatc
At3g62740	SSLP	GGAAGCGCATCTGGTGTAGT	TCAATGTAGCTTGTCGCGGA

## Sheet: AtChr4
Gene/Marker	Marker Type	Primer pair
		Forward	Reverse
At4g00305	SSLP	CGAAGTCCGGTGTTTGAGGA	GTGAAACTGCCACGTGTGTG
At4g02320	SSLP	ACTCTGACCTCATGACTGAAGAAC	ACCCGGTTCGAACATGACAA
At4g02590	SSLP	AGCTAAGTTCTGTTTGCCGC	GGGAAGTTGTGGGACCTTGT
At4g04190	SSLP	AGGGATGTGCATTTTAACTAAACCA	CTCTTCCATGGCGGATCGTT
At4g04653	SSLP	GACAAAAGCCAGACATCCATACTG	gtttgatcgcgttaactcatgaagc
At4g08550	SSLP	AAATGACTCAAAACTCTCTCTTTGT	ACTGCAGTATCTCCGAGGGA
At4g16790	CAPS	CCTCGAGCTTCTCCACCTTG	TCTGCCTTCTTGTCCACGTC
At4g18860	SSLP	CTTGCGCGATCTGACGAATG	CAAAACCCTGGTTGAAGCCC
At4g19350	SSLP	TCCGGGCTTCCTTCTGGCGATTC	TTGCTCCAAAGGgtaagtaagctc
At4g19645	SSLP	caagctttatcatcatcattactg	tcttcttcttgggtataacgaag
At4g28090	SSLP	ccgaaatttgactcggtgacgtc	tgggaaccatgtcaatgagaacc
At4g38590	SSLP	TCTCGTAAGCAAATCAACGAATAG	AAGATGCGTGCGTTGATGGACCAA

## Sheet: AtChr5
Gene/Marker	Marker Type	Primer pair
		Forward	Reverse
At5g01750	SSLP	CAAGCGTGCGAGATAGACCA	TGCCATTAGTGAAGCCCAGT
At5g05930	SSLP	gtacatgagggacctaatagcaat	cagagatgcagggttgccatcctc
At5g09710	SSLP	CTCGAAGACCCTGAGGTCAC	CGCGAATTACACGGGGTCAA
At5g17860	SSLP	gatcataaagcgtctcattcgacc	catgtatagtctgatctgatagg
At5g18280	SSLP	GCCAACTTTTTCCTTGGAGAGC	AAACCATTCGTTTTTGCCGTG
At5g22600	SSLP	GCAGAGGAATGAGTTGAATGATGT	CGCAGTTCGAAACAAATCTAACA
At5g26340	SSLP	AGAACAGGCGCGTAGAACAT	TAGAAACCGTCCTCAGCTCG
At5g27360	SSLP	GCTAACTGTTCCCCGACACA	GCATTCACGTGTTTGTCAAATTGT
At5g27705	SSLP	ACAACGTCGTTAACTGTTGGC	TGACGGATTTACTTAGAGCGTT
At5g33382	SSLP	TGGGTATTGAAGTGGCTCGG	GGCGATCCTCCAAGCTGAAT
At5g38620	SSLP	cttttgttcctccagtgttaatg	ctagctagattagcttgttaggac
At5g39210	SSLP	CCTGGCTAGGTTCGATGACC	TCACAGTTATATGCAGCTCAGTCT
At5g40330	SSLP	GGTCCATTAAAATTTGCCCCGA	TGCTTCTTACATTTCATCTCATTGC
At5g41030	SSLP	GATCAGCAGCAGAGTGCAGA	TCCACACTGCAAAACAGCTTC
At5g41500	SSLP	catgaaggccaccgttcgccatgc	gaaactggttcgtggtatcttg
At5g42300	SSLP	CGATTGGCCTGGACCAGATA	TGGACCCTGTGATTGCAGAAT
At5g42600	SSLP	CAGACGTATCAAATGACAAATG	GACTACTGCTCAAACTATTCGG
At5g43710	SSLP	cacgatctgtcttctccggtag	tctctagctcgggaacattgctc
At5g43755	SSLP	catgcacttacacatgtagtg	cctaccaaacgaagcaattacg
At5g44240	SSLP	ACCCTGACAGATAACAAGATG	CTGGTGATGGCATTAAGAAGTTG
At5g44450	SSLP	ctcttgtggaagacctttctga	caatgtgggttacatctctatag
At5g44582	SSLP	caaactggttcctagatcagatc	aagggcagattcggtttggcagag
At5g44750	SSLP	AGTGCAGAGCCATTAGGAGC	AGAAGACGTTACCAACCACTGA
At5g44980	SSLP	GTTTAAGTGCAGGTCACGCCTG	GAACAGAACATCCTGAGATGAGC
At5g45030	SSLP	AGTGTTTACCTACAGCCTTGGAG	ACGAACCACTGCCTCTCAG
At5g45090	SSLP	TAGAGCATCTCAAACAAGCCCC	TCCGTATCGAATGACAGCGT
At5g45400	SSLP	cgtttatgacaatcccttcaagtg	cgtggaatacatagtggcccacg
At5g45605	CAPS	GGCCAAAAGAGCCCACAGGAG	GAAAGGCGACTTTGGATGTAGAAATCACCG
At5g45610	SSLP	caccagtggtcttgaagcctgac	aatgttctacggttcatgcttc
At5g47775	SSLP	ACCAGTGATGTTCTGAGACTTGT	TGCAGACTACTTTGGTTTTCGC
At5g45820	SSLP	gtgactcatatgtggggttaacg	tatggttaaaggtgcatgactag
At5g45930	CAPS	TGTGTGTTCGTTGTTTTTGCAG	ACCGAGCAGGATGAGAAATCG
At5g45970	SSLP	GAGCTGAAACATTATGCTCCTGG	ATAGAAGCTGCTCCTGGATGATCC
At5g46020	SNP	TCTGGACTTGCACAGCAGAA	ACTCATCAATTGCCTTGATTTGTTA
At5g46040	SSLP	GCCTGTTTGGGATCTTCGGA	CATTGCCACTTGCCACCATC
At5g46070	CAPS	TCGAGGATCTTCTCCACAAGGAC	TCGCACAAACGTAACATAGGA
At5g46250	SSLP	caggaatccagaaatggaccaagc	gagcctcattcgctacctagattcg
At5g46250	CAPS	GATCAGGATCACGGCGAGAA	AGGAAAGAACCCACTTTCGTAT
At5g46250	CAPS	GAAGAGAAACAAAAAAGGCTTTGGTGAGA	TTCAGCAATTAGAGTTTAGCCACCT
At5g46260	SSLP	GGATTTGGGTTTCCTTTTGGCA	CAAAGGAGGACATGCAGCGA
At5g46260	CAPS	TTGCAGCCCAACATTAGCAC	GTCTCCCAACGGAAGAGCAC
At5g46270	CAPS	CACGTGATCGTAGTCCCCTC	CTTTTCAGATTGTGCGGCGT
At5g46280	SNP	ACGTGTGCAGTAACCTACCA	AGTGATGATCAGCGATGGCA
At5g46290	SSLP	CTCGTCTCCTCTGGCACATC	CTTGTCTGCGGAATGTTGTGT
At5g46290	SNP	CTCGTCTCCTCTGGCACATC	CTTGTCTGCGGAATGTTGTGT
At5g46295	SSLP	TAGGTACGGATGCTTTGAGCC	CATAGTGGGGCAGCAAATGG
At5g46295	SNP	TGGCCTCGTAGTTCTATTCCC	ACGTGAATACCGGTTCACCC
At5g46300	SSLP	TCTCGTTTATTTCTTCCTTCAAAGC	TCGTTGTTCCTCACAATTTGG
At5g46310	SSLP	AGGAGCTTGCTTCAGTTCCAT	AGCCCTCTTCTTTCGATCCAT
At5g46340	CAPS	CGCAAAACGTGCAACAGAGAA	gttggcttgatactgatctccatc
At5g46540	CAPS	TTGCTCCAGCGATAGCGAAT	AGTGGTACGGTTTTGGAAGAA
At5g46610	SSLP	GGTGAACTAAGAGAGAGTCGGA	GGAAATGAACATGACTCAATGGAA
At5g46620	SSLP	cgaatgtaaagtcatctactgaagc	gattcagtcgtctctgtggcctac
At5g46830	dCAPS	TCTCCGTTACATCAATATTGATTTTCTAG	ACCACACTATTTTCCGGTTCGA
At5g47130	SSLP	atggtccaaggctctcgatccac	ATGGTTCCACCGATATTCAAGC
At5g47260	SSLP	ttgacgtggtttggtgtcagc	ggagtcaactgaattgagactg
At5g47310	SSLP	cgagaaagtatcatggggacac	ggtttatccgaaatccaaatgcc
At5g48310	SSLP	cattaagcccagtcaaggtttgg	aacttcgcatcattcacctgtc
At5g49650	SSLP	cgcttgttagctcttttatggcgtc	gcataagctggagctaacttcc
At5g53815	SSLP	TGGGCAGAACTAAATGCATCTCT	TATGCTTGACCTCAGCGACG
At5g59350	SSLP	CAGTGTCGTGTTTGTGGTGTTT	AGTCGCACAATGGCATCCTTA
At5g63530	SSLP	CACAACGCGAAAGACAGTAGC	TATTCGTACCACCGCACCAC
