# Supplementary material for: Transgressive segregation reveals mechanisms of Arabidopsis immunity to Brassica-infecting races of white rust (Albugo candida)
Source: Proc Natl Acad Sci U S A. 2019 Jan 28;116(7):2767–73. doi: 10.1073/pnas.1812911116 (PMC6377460; doi:10.1073/pnas.1812911116)
Supplement: Supplementary File [file pnas.1812911116.sd02.xlsx]

## Sheet: Summary
	Genomic
	blastn	WRR4A		WRR4B		WRR8		WRR9		WRR12
		Col-0 (6068 bp)		Ws-2 (4003 bp)		Sf-2 (4754 bp)		Hi-0 (6332 bp)		Col-0 (5179 bp)
	Bur-0	97.512	4541	98.103	3953	96.787	2490	99.464	6340	99.942	5179
	Col-0	99.469	6029	99.548	3317	99.27	2465	99.548	3542	100	5179
	Ct-1	99.852	6068	99.797	2957	98.625	2473	99.526	6334	99.846	5179
	Can-0	97.003	2970	98.888	3957	98.705	2471	99.651	5730	99.824	3974
	Edi-0	77.882	2455	98.497	3860	96.588	2257	99.422	3809	100	4870
	Hi-0	99.984	6068	99.518	3317	99.553	2462	99.759	3731	99.865	5180
	Kn-0	97.274	4548	99.402	4012	99.472	2462	99.647	5946	99.826	5179
	Ler-0	97.555	4539	97.996	3642	99.472	2462	75.42	2502	99.942	5179
	Mt-0	97.257	3245	99.548	3317	93.636	110	99.14	4304	99.712	2433
	No-0	77.601	2451	97.325	3327	98.32	4762	99.571	6299	99.942	5179
	Oy-0	97.182	4543	98.182	3960	96.87	4792	99.69	2906	77.569	1226
	Po-0	99.885	6068	98.896	3262	98.004	4760	99.7	4992	100	2889
	Rsch-4	96.601	4148	99.113	3948	98.585	2473	99.784	5081	99.879	4116
	Sf-2	98.951	5244	96.552	551	100	4754	98.674	6334	99.981	5179
	Tsu-0	99.835	6073	86.017	472	99.31	2462	99.604	6068	99.979	4870
	Wil-2	96.152	4548	99.25	2266	97.712	4764	99.67	6065	99.865	5179
	Ws-0	96.484	4152	99.113	3948	98.026	4761	99.736	6065	98.854	2268
	Wu-0	100	6068	99.548	3317	99.553	2462	99.52	3544	99.612	4125
	Zu-0	99.967	6068	99.548	3317	97.795	4761	99.49	6076	99.163	5020
	Ws-2	77.575	2466	100	4003	99.513	2465	99.605	6332	99.865	5180
	Protein
	blastp	WRR4A		WRR4B		WRR8		WRR9		WRR12
		Col-0 (1007 aa)		Ws-2 (1097 aa)		Sf-2 (1129 aa)		Hi-0 (1131 aa)		Col-0 (1049 aa)
	Bur-0	93.491	845	96.712	1095	94.03	1139	95.529	1096	96.854	1049
	Col-0	99.2	1000	99.361	1095	97.34	1128	98.996	1096	100	1049
	Ct-1	99.2	1000	99.631	812	97.49	518	96.073	1095	99.714	1049
	Can-0	89	854	98.27	1098	94.71	397	93.744	1023	98.006	702
	Edi-0			97.621	1093	96.347	657	99.088	1096	99.798	990
	Hi-0	99.2	1000	95.888	997	92.376	1128	100	938	99.809	1049
	Kn-0	94.538	1007	99.212	888	97.695	1128	99.451	1093	99.714	1049
	Ler-0	93	948	91.071	896	96.809	1128			99.809	1049
	Mt-0	93.644	1007	99.361	1095			99.054	951	100	263
	No-0			95.791	1093	97.695	1128	99.361	1095	99.809	1049
	Oy-0	93.446	1007	96.715	1096	91.763	1129	94.514	802
	Po-0	99.2	1000	98.447	1095	97.656	1109	99.742	775	100	832
	Rsch-4	93.644	1007	98.539	1095	92.287	1128	99.65	858	100	750
	Sf-2	94.511	838			100	1128	92.66	1049	99.905	1049
	Tsu-0	99.2	1000			97.34	1128	99.268	1093	99.798	990
	Wil-2	93.057	965	98.397	624	96.723	1129	99.453	1096	99.809	1049
	Ws-0	90.99	1010	98.539	1095	97.34	1128	99.179	1096	100	207
	Wu-0	99.2	1000	99.361	1095	97.606	1128	98.905	1096	91.333	750
	Zu-0	99.2	1000	99.361	1095	96.809	1128	99.27	1096	95.615	1049
	Ws-2			100	1097	92.376	1128	99.178	1095	99.809	1049

## Sheet: WRR4A
WRR4A (Col-0)
	Genomic							Protein
	Acc	Contig	% id	aln len	aln start	aln stop		Acc	Protein	Seq	Len	% id	aln len	Notes
	Bur-0	tig00000045	97.512	4541	855	5364		Col-0	g137.t1	MASSSSSPRNWRYNVFTSFHGPDVRIKFLSHLRQQFVYNGITMFDDNGIERSQIIAPALKKAIGESRVAIVLLSKNYASSSWCLDELLEILKCKEYIGQIVMTVFYEVDPSHVRKQTGDFGIAFKETCAHKTEEERSKWSQALTYVGNIAGEDFIHWKDEAKMIEKIARDVSTKINVTPCRDFDDMVGLERHLKEMVSLLDLDKEGVKMVGISGPAGIGKSTIAKALHSRHSSTFQHNCFVDNLWENYKICTGEHGVKLRLHEQFVSKILKQNGLELTHLSVIKDRLQDKKVLIILDDVESLAQLETLADMTWFGPGSRVIVTTENKEILQQHGIGDIYQVGYPSESEALTIFCLSAFKQASPPDGFMDLADEVVRICDKLPLALCVLGSSLLRKSQTD…	1069	99.2	1000
	Col-0	tig00000025	99.469	6029	4089	10092		Mt-0	g387.t1	MASSSSSPRNWRYNVFTSFHGPDVRIKFLSHLRQQFVYNGITMFDDNGIERSQIIAPALKKAIGESRIAILLLSKNYASSSWCLDELLEILKCKEDIGQIVMTVFYEVDPSHVRKQTGDFGIAFKETCVHKTEEERSKWSQALTYVGNIAGEDFIHWKDEAKMIEKIARDVSTKINVTPCRDFDDMVGLERHLEEMLSLLDLDNDGVKIVGISGPAGIGKSTIAKALHSRHSSTFQHNCFVDNLWENYKICTGEHGVKLRLHEQFVSKILKQNGLELTHLSVIKDRLQDKKVLIILDDVESLAQLETLADMTWFGPGSRVIVTTENKEILQQHGISDIYQVGYPSESEALTIFCLSAFKQASPPDGFMDLADEVVRICDKLPLALCVLGSSLLRKSQTD…	1000	93.644	1007
	Can-0	tig00000005	97.003	2970	13364	10403		Can-0	g25.t1	MASSSSSPRNWRYNVFTSFHGPDVRIKFLSHLRQQFVYNGITMFDDNGIERSQIIAPALKKAIGESRIAILLLSKNYASSSWCLDELLEILKCKEDIGQIVMTVFYEVDPSHVRKQTGDFGIAFKETCVHKTEEERSKWSQALTYVGNIAGEDFIHWKDEAKMIEKIARDVSTKINVTPCRDFDDMVGLERHLEEMLSLLDLDNDGVKIVGISGPAGIGKSTIAKALHSRHSSTFQHNCFVDNLWENYKICTGEHGVKLRLHEQFVSKILKQNGLELTHLSVIKDRLQDKKVLIILDDVESLAQLETLADMTWFGPGSRVIVTTENKEILQQHGISDIYQVEYPSESEALTIFCLSAFKQASPPDGFMDLADEVVRICDKLPLALCVLGSSLLRKSQTD…	854	89	784
	Ct-1	tig00000016	99.852	6068	1761	7827		Bur-0	g185.t1	MIEKIARDVSTKINVTPCRDFDDMVGLERHLEEMLSLLDLDNDGVKIVGISGPAGIGKSTIAKALHSRHSSTFQHNCFVDNLWENYKICTGEHGVKLRLHEQFVSKILKQNGLELTHLSVIKDRLQDKKVLIILDDVESLAQLETLADMTWFGPGSRVIVTTENKENLQQHGISDIYQVGYPSESEALTIFCLSAFKQASPPDGFMDLADEVVRICDKLPLALCVLGSSLLRKSQTDWEDEMPRLRNCLDGIESVLKVGFESLNEKDQALFLYIAVFFNYECADHVTLMLAKSNLNVRLGLKNLANSAKQKPWKSQILVDAEKIAYVLEEATGNRSIKGVSFDTAEIDELMISPKAFEKMCNLLFLKVYDAGWHTGKRKLDIPEDIKFPRTIRLFHWDA…	882	93.491	845	Unclear as to the location/presence of the TIR domain, not identified in blastp.
	Edi-0	tig00000114	77.882	2455	3143	5556		Ct-1	g69.t1	MASSSSSPRNWRYNVFTSFHGPDVRIKFLSHLRQQFVYNGITMFDDNGIERSQIIAPALKKAIGESRVAIVLLSKNYASSSWCLDELLEILKCKEYIGQIVMTVFYEVDPSHVRKQTGDFGIAFKETCAHKTEEERSKWSQALTYVGNIAGEDFIHWKDEAKMIEKIARDVSTKINVTPCRDFDDMVGLERHLKEMVSLLDLDKEGVKMVGISGPAGIGKSTIAKALHSRHSSTFQHNCFVDNLWENYKICTGEHGVKLRLHEQFVSKILKQNGLELTHLSVIKDRLQDKKVLIILDDVESLAQLETLADMTWFGPGSRVIVTTENKEILQQHGIGDIYQVGYPSESEALTIFCLSAFKQASPPDGFMDLADEVVRICDKLPLALCVLGSSLLRKSQTD…	1069	99.2	1000
	Hi-0	tig00000044	99.984	6068	13189	7123		Hi-0	g196.t1	MASSSSSPRNWRYNVFTSFHGPDVRIKFLSHLRQQFVYNGITMFDDNGIERSQIIAPALKKAIGESRVAIVLLSKNYASSSWCLDELLEILKCKEYIGQIVMTVFYEVDPSHVRKQTGDFGIAFKETCAHKTEEERSKWSQALTYVGNIAGEDFIHWKDEAKMIEKIARDVSTKINVTPCRDFDDMVGLERHLKEMVSLLDLDKEGVKMVGISGPAGIGKSTIAKALHSRHSSTFQHNCFVDNLWENYKICTGEHGVKLRLHEQFVSKILKQNGLELTHLSVIKDRLQDKKVLIILDDVESLAQLETLADMTWFGPGSRVIVTTENKEILQQHGIGDIYQVGYPSESEALTIFCLSAFKQASPPDGFMDLADEVVRICDKLPLALCVLGSSLLRKSQTD…	1069	99.2	1000
	Kn-0	tig00000046	97.274	4548	6860	11377		Kn-0	g169.t1	MASSSSSPRNWRYNVFTSFHGPDVRIKFLSHLRQQFVYNGITMFDDNGIERSQIIAPALKKAIGESRIAILLLSKNYASSSWCLDELLEILKCKEDIGQIVMTVFYEVDPSHVRKQTGDFGLAFKETCAHKTEEERSKWSQALTYVGNIAGEDFIHWKDEAKMIEKIARDVSTKINVTPCRDFDDMVGLERHLEEMLSLLDLDNDGVKIVGISGPAGIGKSTIAKALHSRHSSTFQHNCFVDNLWENYKICTGEHGVKLRLHEQFVSKILKQNGLELTHLSVIKDRLQDKKVLIILDDVESLAQLETLADMTWFGPGSRVIVTTENKEILQQHGISDIYQVGYPSESEALTIFCLSAFKQASPPDGFMDLADEVVRICDKLPLALCVLGSSLLRKSQTD…	1061	94.538	1007
	Ler-0	tig00000023	97.555	4539	8381	12888		Ler-0	g101.t1	MASSSSSPRNWRYNVFTSFHGPDVRIKFLSHLRQQFVYNGITMFDDNGIERSQIIAPALKKAIGESRIAILLLSKNYASSSWCLDELLEILKCKEDIGQIVMTVFYEVDPSHVRKQTGDVGIAFKETCAHKTEEERSKWSQALTYVGNIAGEDFIHWKDEAKMIEKIARDVSTKINVTPCRDFDDMVGLERHLEEMLSLLDLDNDGVKIVGISGPAGIGKSTIAKALHSRHSSTFQHNCFVDNLWENYKICTGEHGVKLRLHEQFVSKILKQNGLELTHLSVIKDRLQDKKVLIILDDVESLAQLETLADMTWFGPGSRVIVTTENKENLQQHGISDIYQVGYPSESEALTIFCLSAFKQASPPDGFMDLADEVVRICDKLPLALCVLGSSLLRKSQTD…	957	93	948
	Mt-0	tig00000114	97.257	3245	6412	9627		Oy-0	g68.t1	MASSSSSPRNWRYNVFTSFHGPDVRIKFLSHLRQQFVYNGITMFDDNGIERSQIIAPALKKAIGESRIAILLLSKNYASSRWCLDELLEILKCKEDIGQIVMTVFYEVDPSDVRNQTGDFGNTFKETCDYKTEEKRQKWIQALTYVGNIAGEDFKHWKDEAKMIEKIARDVSTKINVTPCRDFDDMVGLERHLEEMLSLLDLDNDGVKIVGISGPAGIGKSTIAKALHSRHSSTFQHNCFVDNLWENYKICTGEHGVKLRLHEQFVSKILKQNGMELTHLSVIKDRLQDKKVLIILDDVESLAQLETLADMTWFGPGSRVIVTSENKEILQQHGIGDIYQVGYPSESEALTIFCLSAFKQASPPDGFMDLADEVVRICDKLPLALCVLGSSLLRKSQTD…	1060	93.446	1007
	No-0	tig00000012	77.601	2451	5173	2765		Po-0	g30.t1	MASSSSSPRNWRYNVFTSFHGPDVRIKFLSHLRQQFVYNGITMFDDNGIERSQIIAPALKKAIGESRVAIVLLSKNYASSSWCLDELLEILKCKEYIGQIVMTVFYEVDPSHVRKQTGDFGIAFKETCAHKTEEERSKWSQALTYVGNIAGEDFIHWKDEAKMIEKIARDVSTKINVTPCRDFDDMVGLERHLKEMVSLLDLDKEGVKMVGISGPAGIGKSTIAKALHSRHSSTFQHNCFVDNLWENYKICTGEHGVKLRLHEQFVSKILKQNGLELTHLSVIKDRLQDKKVLIILDDVESLAQLETLADMTWFGPGSRVIVTTENKEILQQHGIGDIYQVGYPSESEALTIFCLSAFKQASPPDGFMDLADEVVRICDKLPLALCVLGSSLLRKSQTD…	1069	99.2	1000
	Oy-0	tig00000007	97.182	4543	22009	26505		Rsch-4	g186.t1	MASSSSSPRNWRYNVFTSFHGPDVRIKFLSHLRQQFVYNGITMFDDNGIERSQIIAPALKKAIGESRIAILLLSKNYASSSWCLDELLEILKCKEDIGQIVMTVFYEVDPSHVRKQTGDFGIAFKETCVHKTEEERSKWSQALTYVGNIAGEDFIHWKDEAKMIEKIARDVSTKINVTPCRDFDDMVGLERHLEEMLSLLDLDNDGVKIVGISGPAGIGKSTIAKALHSRHSSTFQHNCFVDNLWENYKICTGEHGVKLRLHEQFVSKILKQNGLELTHLSVIKDRLQDKKVLIILDDVESLAQLETLADMTWFGPGSRVIVTTENKEILQQHGISDIYQVGYPSESEALTIFCLSAFKQASPPDGFMDLADEVVRICDKLPLALCVLGSSLLRKSQTD…	1061	93.644	1007
	Po-0	tig00000007	99.885	6068	1934	8000		Sf-2	g666.t1	MIEKIARDVSTKINVTPSRDFDDMVGLERHLKEMVSLLDLDNEGVKMVGISGPAGIGKSTIAKALHSRHSSTFQHNCFVDNLWENYKICTGEHGVKLRLHEQFVSKILKQNGLELTHLSVIKDRLQDKKVLIILDDVESLAQLETLADMTWFGPGSRVIVTTENKEILQQHGISDIYQVGYPSESEALTIFCLSAFKQASPPDGFMDLADEAVRICDKLPLALCVLGSSLLRKSQTDWEDELPRLRNCLDGIESVLKVGFESLNEKDQALFLYIAVFFNYECADHVTLMLAKSNLNVRLGLKNLANSAKQKPWKSQILVDAEKIAYVLEEATGNRSIKGVSFDTAEIDELMISPKAFEKMSNLLFLKVYDAGWHTGKRKLDIPEDIKFPRTIRLFHWDA…	880	94.511	838	Protein is truncated from N-term near the end of a contig. Cannot find the TIR domain in the dataset.
	Rsch-4	tig00000042	96.601	4148	7857	11973		Tsu-0	g88.t1	MASSSSSPRNWRYNVFTSFHGPDVRIKFLSHLRQQFVYNGITMFDDNGIERSQIIAPALKKAIGESRVAIVLLSKNYASSSWCLDELLEILKCKEYIGQIVMTVFYEVDPSHVRKQTGDFGIAFKETCAHKTEEERSKWSQALTYVGNIAGEDFIHWKDEAKMIEKIARDVSTKINVTPCRDFDDMVGLERHLKEMVSLLDLDKEGVKMVGISGPAGIGKSTIAKALHSRHSSTFQHNCFVDNLWENYKICTGEHGVKLRLHEQFVSKILKQNGLELTHLSVIKDRLQDKKVLIILDDVESLAQLETLADMTWFGPGSRVIVTTENKEILQQHGIGDIYQVGYPSESEALTIFCLSAFKQASPPDGFMDLADEVVRICDKLPLALCVLGSSLLRKSQTD…	1069	99.2	1000
	Sf-2	tig00000227	98.951	5244	13092	7852		Ws-0	g62.t1	MASSSSSPRNWRYNVFTSFHGPDVRIKFLSHLRQQFVYNGITMFDDNGIERSQIIAPALKKAIGESRIAILLLSKNYASSSWCLDELLEILKCKEDIGQIVMTVFYEVDPSHVRKQTGDFGIAFKETCVHKTEEERSKWSQALTYVGNIAGEDFIHWKDEAKMIEKIARDVSTKINVTPCRDFDDMVGLERHLEEMLSLLDLDNDGVKIVGISGPAGIGKSTIAKALHSRHSSTFQHNCFVDNLWENYKICTGEHGVKLRLHEQFVSKILKQNGLELTHLSVIKDRLQDKKVLIILDDVESLAQLETLADMTWFGPGSRVIVTTENKEILQQHGISDIYQVGYPSESEALTIFCLSAFKQASPPDGFMDLADEVVRICDKLPLALCVLGSSLLRKSQTD…	1056	90.99	1010
	Tsu-0	tig00000018	99.835	6073	1541	7608		Wil-2	g32.t1	MFDDNGIERSQIIAPALKKAIGESRIAILLLSKNYASSSWCLDELLEILKCKEDIGQIVMTVFYEVDPSHVRKQTGDFGLAFKETCAHKTEEERQKWSQALTYVGNIAGEDFIHWKDEAKMIEKIARDVSTKINVTPCRDFDDMVGLERHLEEMLSLLDLDNDGVKIVGISGPAGIGKSTIAKALHSRHSSTFQHNCFVDNLWENYKICTGEHGVKLRLHEQFVSKILKQNGMELTHLSVIKDRLQDKKVLIILDDVESLAQLETLADMTWFGPGSRVIVTTENKEILQQHGIGDIYQVGYPSESEALTIFCLSAFKQASPPDGFMDLADEVVRICDKVPLALCVLGSSLLRKSQTDWEDELPRLRNCLDGIESVLKVGFESLNEKDQALFLYIAVFFN…	1019	93.057	965	Gene has early stop mutations near 5'. Augustus contructs a gene model that is unlikely to be functional.
	Wil-2	tig00000003	96.152	4548	13266	8779		Wu-0	g140.t1	MASSSSSPRNWRYNVFTSFHGPDVRIKFLSHLRQQFVYNGITMFDDNGIERSQIIAPALKKAIGESRVAIVLLSKNYASSSWCLDELLEILKCKEYIGQIVMTVFYEVDPSHVRKQTGDFGIAFKETCAHKTEEERSKWSQALTYVGNIAGEDFIHWKDEAKMIEKIARDVSTKINVTPCRDFDDMVGLERHLKEMVSLLDLDKEGVKMVGISGPAGIGKSTIAKALHSRHSSTFQHNCFVDNLWENYKICTGEHGVKLRLHEQFVSKILKQNGLELTHLSVIKDRLQDKKVLIILDDVESLAQLETLADMTWFGPGSRVIVTTENKEILQQHGIGDIYQVGYPSESEALTIFCLSAFKQASPPDGFMDLADEVVRICDKLPLALCVLGSSLLRKSQTD…	1069	99.2	1000
	Ws-0	tig00000011	96.484	4152	7614	11733		Zu-0	g83.t1	MASSSSSPRNWRYNVFTSFHGPDVRIKFLSHLRQQFVYNGITMFDDNGIERSQIIAPALKKAIGESRVAIVLLSKNYASSSWCLDELLEILKCKEYIGQIVMTVFYEVDPSHVRKQTGDFGIAFKETCAHKTEEERSKWSQALTYVGNIAGEDFIHWKDEAKMIEKIARDVSTKINVTPCRDFDDMVGLERHLKEMVSLLDLDKEGVKMVGISGPAGIGKSTIAKALHSRHSSTFQHNCFVDNLWENYKICTGEHGVKLRLHEQFVSKILKQNGLELTHLSVIKDRLQDKKVLIILDDVESLAQLETLADMTWFGPGSRVIVTTENKEILQQHGIGDIYQVGYPSESEALTIFCLSAFKQASPPDGFMDLADEVVRICDKLPLALCVLGSSLLRKSQTD…	1069	99.2	1000
	Wu-0	tig00000026	100	6068	11924	5857
	Zu-0	tig00000019	99.967	6068	1405	7470		Query sequence	WRR4A (AT1G56510) downloaded from Araport	MASSSSSPRNWRYNVFTSFHGPDVRIKFLSHLRQQFVYNGITMFDDNGIERSQIIAPALKKAIGESRVAIVLLSKNYASSSWCLDELLEILKCKEYIGQIVMTVFYEVDPSHVRKQTGDFGIAFKETCAHKTEEERSKWSQALTYVGNIAGEDFIHWKDEAKMIEKIARDVSTKINVTPCRDFDDMVGLERHLKEMVSLLDLDKEGVKMVGISGPAGIGKSTIAKALHSRHSSTFQHNCFVDNLWENYKICTGEHGVKLRLHEQFVSKILKQNGLELTHLSVIKDRLQDKKVLIILDDVESLAQLETLADMTWFGPGSRVIVTTENKEILQQHGIGDIYQVGYPSESEALTIFCLSAFKQASPPDGFMDLADEVVRICDKLPLALCVLGSSLLRKSQTD…	1007
	Ws-2	tig00000008	77.575	2466	13256	10831

## Sheet: WRR4B
WRR4B (Ws-2)
	Genomic							Protein
	Acc	Contig	% id	aln len	aln start	aln stop		Acc	Protein	Seq	Len	% id	aln len	Notes
	Bur-0	tig00000042	98.103	3953	7623	11568		Bur-0	g179.t1	MASSSSSSSRRTWRYNVFTSFHGPDVRKTFLSHLRKQFNYNGITMFDDQRIERSQIIAPALTEAIRESRVAIVLLSKNYASSSWCLDELLEILDCKDQLGQIVMTVFYGVHPSDVRKQTGDFGIAFNETCARKTEQQRQKWTQALTCVGNIAGEHFQNWDNEANLIEKIASDVSDKLNVTPSRDFDGMIGLEAHLRKIESLLDLDYDGAKIVGISGPAGIGKSTIARALHSVLSKRFQHNCFMDNLHESYKIGLVEYGLRLRLQEQLLSKILNLDGIRIAHLGVIRERLHDQKVLIILDDVESLDQLDALANIEWFGPGSRVIVTTENKEILQQHGISDIYHVGFPSSKEALMIFCLSAFRQISPPDGFMNLAAEVAELCGYLPLALHVLGSSLRGKNY…	1096	96.712	1095
	Col-0	tig00000134	99.548	3317	5562	2248		Col-0	g463.t1	MASSSSSSSRRTWRYNVFTSFHGPDVRKTFLSHLRKQFNYNGITMFDDQRIERSQIIAPALTEAIRESRIAIVLLSKNYASSSWCLDELLEILDCKEQLGQIVMTVFYGVHPSDVRKQTGDFGIAFNETCARKTEEQRQKWSQALTYVGNIAGEHFQNWDNEAKMIEKIASDVSDKLNTTPSRDFDGMIGLEAHLRKIESLLDLDYDGAKIVGISGPAGIGKSTIARALHSVLSKRFQHNCFMDNLHESYKIGLVEYGLRLRLQEQLLSKILNLDGIRIAHLGVIRERLHDQKVLIILDDVESLDQLDALANIEWFGPGSRVIVTTENKEILQQHGISDIYHVGFPSSKEALMIFCLSAFRQLSPPDRFMNLAAEVAKLCGYLPLALHVLGSSLRGKNY…	1096	99.361	1095
	Can-0	tig00000070	98.888	3957	5115	1162		Can-0	g206.t1	MASSSSSSSRRTWRYNVFTSFHGPDVRKTFLSHLRKQFNYNGITMFDDQRIERSQIIAPALTEAIRESRIAIVLLSKNYASSSWCLDELLEILDCKEQLGQTVMTVFYGVHPSDVRKQTGDFGIAFNETCARKTEQQRQKWSQALTYVGNIAGEHFQNWDNEANLIEKIASDVSDKLNVTPSRDFDGMIGLEAHLRKIESLLDLDYDGAKIVGISGPAGIGKSTIARALHSVLSKRFQHNCFMDNLHESYKSYKIGLVEYGLRLRLQEQLLSKILNLDGIRIAHLGVIRERLHDQKVLIILDDVESLDQLDALANIEWFGPGSRVIVTTENKEILQQHGISDIYHVGFPSSKEALMIFCLSAFRQLSPPDRFMNLAAEVAKLCGYLPLALHVLGSSLRG…	1099	98.27	1098
	Ct-1	tig00000118	99.797	2957	845	3801		Ct-1	g330.t1	MASSSSSSSSRRTWRYNVFTSFHGPDVRKTFLSHLRKQFNYNGITMFDDQRIERIQIIAPALTEAIRESRIAIVLLSKNYASSSWCLDELLEILDCKDQLGQIVMTVFYGVHPSDVRKQTGDFGIAFNETCARKTEQQRQKWSQALTYVGNIAGEHFQNWDNEANLIEKIASDVSDKLNVTPSRDFDGMIGLEAHLRKIESLLDLDYDGAKIVGISGPAGIGKSTIARALHSVLSKRFQHNCFMDNLHESYKIGLVEYGLRLRLQEQLLSKILNLDGIRIAHLGVIRERLHDQKVLIILDDVESLDQLDALANIEWFGPGSRVIVTTENKEILQQHGISDIYHVGFPSSKEALMIFCLSAFRQISPPDGFMNLAAEVAKLCGYLPLALHVLGSSLRGKN…	812	99.631	812
	Edi-0	tig00000114	98.497	3860	2467	6322		Edi-0	g379.t1	MASSSSSRRTWRYNVFTSFHGPDVRKTFLSHLRKQFNYNGITMFDDQRIERSQIIAPALTEAIRESRIAIVLLSKNYASSSWCLDELLEILDCKEQLGQIVMTVFYGVHPSDVRKQTGDFGIAFNETCARKTEQQRQKWSQALTYVGNIAGEHFQNWDNEANLIEKIASDVSDKLNVTPSRDFDGMIGLEAHLRKIESLLDLDYDGAKIVGISGPAGIGKSTIARALHSVLSTRFQHNCFMDNLHESYKIGLVEYGLRLRLQEQLLSKILNLDGIRIAHLGVIRERLHDQKVLIILDDVESVDQLDALANIEWFGPGSRVIVTTENKEILQQHGISDIYHVGFPSRKEALMIFCLSAFRQISPPDGFMNLAAEVAKLCGYLPLALHVLGSSLRGKNYSD…	1094	97.621	1093
	Hi-0	tig00000123	99.518	3317	198	3511		Hi-0	g372.t1	YGVHPSDVRKQTGDFGIAFNETCARKTEEQRQKWSQALTYVGNIAGEHSKTGFFSLSLVRDNEAKMIEKIASDVSDKLNTTHYDGAKIVGISGPAGIGKSTIARALHSVLSKRFQHNCFMDNLHESYKIGLVEYGLRLRLQEQLLSKILNLDGIRIAHLGVIRERLHDQKVLIILDDVESLDQLDALANIEWFGPGSRVIVTTENKEILQQHGISDIYHVGFPSSKEALMIFCLSAFRQLSPPDRFMNLAAEVAKLCGYLPLALHVLGSSLRGKNYSDWIEELPRLQTCLDGRIESVLKVGYESLHEKDQALFLYIAVFFNYQHADYVTSMLAKTNLNVRLGLKILANRHLIHIGHGAKGIVVMHRLLKVMARQVISKQEPWKRQILVDTQEISYVLEN…	973	95.888	997	Short contig. Likely artificial truncation. Gene otherwise not found in assembly.
	Kn-0	tig00000033	99.402	4012	7080	11087		Kn-0	g136.t1	MASSSSSSSSSSRRTWRYNVFTSFHGPDVRKTFLSHLRKQFNYNGITMFDDQRIERSQIIAPALTEAIRESRIAIVLLSKNYASSSWCLDELLEILDCKDQLGQIVMTVFYGVHPSDVRKQTGDFGIAFNETCARKTEQQRQKWSQALTYVGNIAGEHFQNWDNEANLIEKIASDVSDKLNVTPSRDFDGMIGLEAHLRKIESLLDLDYDGAKIVGISGPAGIGKSTIARALHSVLSKRFQHNCFMDNLHESYKIGLVEYGLRLRLQEQLLSKILNLDGIRIAHLGVIRERLHDQKVLIILDDVESLDQLDALANIEWFGPGSRVIVTTENKEILQQHGISDIYHVGFPSSKEALMIFCLSAFRQLSPPDRFMNLAAEVAKLCGYLPLALHVLGSSLRG…	967	99.212	888
	Ler-0	tig00000066	97.996	3642	6100	9734		Ler-0	g257.t1	MASSSSSSSRRTWRYNVFTSFHGPDVRKTFLSHLRKQFNYNGITMFDDQRIERSQIIAPALTEAIRESRVAIVLLSKNYASSSWCLDELLEILDCKDQLGQIVMTVFYGVHPSDVRKQTGDFGIAFNETCARKTEQQRQKWTQALTCVGNIAGEHFQNWDNEANLIEKIASDVSDKLNVTPSRDFDGMIGLEAHLRKIESLLDLDYDGAKIVGISGPAGIGKSTIARALHSVLSKRFQHNCFMDNLHESYKIGLVEYGLRLRLQEQLLSKILNLDGIRIAHLGVIRERLHDQKVLIILDDVESLDQLDALANIEWFGPGSRVIVTTENKEILQQHGISDIYHVGFPSSKEALMIFCLSAFRQISPPDGFMNLAAEVAELCGYLPLALHVLGSSLRGKNY…	896	91.071	896
	Mt-0	tig00000047	99.548	3317	9339	12653		Mt-0	g202.t1	MASSSSSSSRRTWRYNVFTSFHGPDVRKTFLSHLRKQFNYNGITMFDDQRIERSQIIAPALTEAIRESRIAIVLLSKNYASSSWCLDELLEILDCKEQLGQIVMTVFYGVHPSDVRKQTGDFGIAFNETCARKTEEQRQKWSQALTYVGNIAGEHFQNWDNEAKMIEKIASDVSDKLNTTPSRDFDGMIGLEAHLRKIESLLDLDYDGAKIVGISGPAGIGKSTIARALHSVLSKRFQHNCFMDNLHESYKIGLVEYGLRLRLQEQLLSKILNLDGIRIAHLGVIRERLHDQKVLIILDDVESLDQLDALANIEWFGPGSRVIVTTENKEILQQHGISDIYHVGFPSSKEALMIFCLSAFRQLSPPDRFMNLAAEVAKLCGYLPLALHVLGSSLRGKNY…	1096	99.361	1095
	No-0	tig00000012	97.325	3327	5251	1947		No-0	g81.t1	MASTSSSRRTWRYNVFTSFHGPDVRKTFLSHLRKQFNYNGITMFDDQRIERSQIIAPALTEAIRESRIPIVLLSKNYASSSWCLDELLEILDCKEQLGQIVMTVFYGVHPSDVRKQTGDFGIAFNETCARKTEEQRQKWSQALTYVGNIAGEHFQNWDNEAKMIEKIASDVSDKLNTTPSRDFDGMIGLEAHLRKIESLLDLDYDGVKIVGISGPAGIGKSTIARALCSGLSNRFHCFMDNLHESYKIGLVEYGLKLRLQEQLLSKIMNLDGIRIAHLGVIRERLHDQKVLIILDDVESVDQLDALANIEWFGPGSRVIVTTENKEILQQHGISDIYHVGFPSSKEALMIFCLSAFRQISPPDGFMNLAAEVAKLCGYLPLALHVLGSSLRGKNYSDWI…	1089	95.791	1093
	Oy-0	tig00000114	98.182	3960	728	4687		Oy-0	g470.t1	MASSSSSSSSSSSSRRTWRYNVFTSFHGPDVRKTFLSHLRKQFNYNGITMFDDQRIERSQIIAPALTEAIRESRVAIVLLSKNYASSSWCLDELLEILDCKDQLGQIVMTVFYGVHPSDVRKQTGDFGIAFNETCARKTEQQRQKWTQALTCVGNIAGEHFQNWDNEANLIEKIASDVSDKLNVTPSRDFDGMIGLEAHLRKIESLLDLDYDGAKIVGISGPAGIGKSTIARALHSVLSKRFQHNCFMDNLHESYKIGLVEYGLRLRLQEQLLSKILNLDGIRIAHLGVIRERLHDQKVLIILDDVESLDQLDALANIEWFGPGSRVIVTSENKEILQQHGISDIYHVGFPSSKEALMIFCLSAFRQISPPDGFMNLAAEVAELCGYLPLALHVLGSSL…	1101	96.715	1096
	Po-0	tig00000127	98.896	3262	4078	819		Po-0	g343.t1	MASSSSSSSRRTWRYNVFTSFHGPDVRKTFLSHLRKQFNYNGITMFDDQRIERSQIIAPALTEAIRESRIAIVLLSKNYASSSWCLDELLEILDCKEQLGQIVMTVFYGVHPSDVRKQTGDFGIAFNETCARKTEEQRQKWSQALTYVGNIAGEHFQNWDNEAKMIEKIASDVSDKLNTTPSRDFDGMIGLEAHLRKIESLLDLDYDGAKIVGISGPAGIGKSTIARALHSVLSKRFQHNCFMDNLHESYKIGLVEYGLRLRLQEQLLSKILNLDGIRIAHLGVIRERLHDQKVLIILDDVESLDQLDALANIEWFGPGSRVIVTTENKEILQQHGISDIYHVGFPSSKEALMIFCLSAFRQLSPPDRFMNLAAEVAKLCGYLPLALHVLGSSLRGKNY…	1096	98.447	1095
	Rsch-4	tig00000138	99.113	3948	542	4486		Rsch-4	g417.t1	MASSSSSSSRRTWRYNVFTSFHGPDVRKTFLSHLRKQFNYNGITMFDDQRIERSQIIAPALTEAIRESRIAIVLLSKNYASSSWCLDELLEILDCKEQLGQTVMTVFYGVHPSDVRKQTGDFGIAFNETCARKTEQQRQKWSQALTYVGNIAGEHFQNWDNEANLIEKIASDVSDKLNVTPSRDFDGMIGLEAHLRKIESLLDLDYDGAKIVGISGPAGIGKSTIARALHSVLSKRFQHNCFMDNLHESYKIGLVEYGLRLRLQEQLLSKILNLDGIRIAHLGVIRERLHDQKVLIILDDVESLDQLDALANIEWFGPGSRVIVTTENKEILQQHGISDIYHVGFPSSKEALMIFCLSAFRQLSPPDRFMNLAAEVAKLCGYLPLALHVLGSSLRGKNY…	1096	98.539	1095
	Sf-2	tig00000144	96.552	551	6617	6069		Wil-2	g29.t1	MASSSSSSSSSRRTWRYNVFTSFHGPDVRKTFLSHLRKQFNYNGITMFDDQRIERIQIIAPALTEAIRESRIAIVLLSKNYASSSWCLDELLEILDCKDQLGQIVMTVFYGVHPSDVRKQTGDFGIAFNETCARKTEQQRQKWSQALTYVGNIAGEHFQNWDNEANLIEKIASDVSDKLNVTPSRDFDGMIGLEAHLRKIESLLDLDYDGAKIVGISGPAGIGKSTIARALHSVLSKRFQHNCFMDNLHESYKIGLVEYGLRLRLQEQLLSKILNLDGIRIAHLGVIRERLHDQKVLIILDDVESLDQLDALANIEWFGPGSRVIVTTENKEILQQHGISDIYHVGFPSSKEALMIFCLSAFRQISPPDGFMNLAAEVAKLCGYLPLALHVLGSSLRGK…	626	98.397	624	At the end of contig. Likely artificial truncation. Gene otherwise not found in assembly.
	Tsu-0	tig00000018	86.017	472	1684	2154		Ws-0	g114.t1	MASSSSSSSRRTWRYNVFTSFHGPDVRKTFLSHLRKQFNYNGITMFDDQRIERSQIIAPALTEAIRESRIAIVLLSKNYASSSWCLDELLEILDCKEQLGQTVMTVFYGVHPSDVRKQTGDFGIAFNETCARKTEQQRQKWSQALTYVGNIAGEHFQNWDNEANLIEKIASDVSDKLNVTPSRDFDGMIGLEAHLRKIESLLDLDYDGAKIVGISGPAGIGKSTIARALHSVLSKRFQHNCFMDNLHESYKIGLVEYGLRLRLQEQLLSKILNLDGIRIAHLGVIRERLHDQKVLIILDDVESLDQLDALANIEWFGPGSRVIVTTENKEILQQHGISDIYHVGFPSSKEALMIFCLSAFRQLSPPDRFMNLAAEVAKLCGYLPLALHVLGSSLRGKNY…	1096	98.539	1095
	Wil-2	tig00000003	99.25	2266	2266	1		Ws-2	g86.t1	MASSSSSSSSRRTWRYNVFTSFHGPDVRKTFLSHLRKQFNYNGITMFDDQRIERIQIIAPALTEAIRESRIAIVLLSKNYASSSWCLDELLEILDCKDQLGQIVMTVFYGVHPSDVRKQTGDFGIAFNETCARKTEQQRQKWSQALTYVGNIAGEHFQNWDNEANLIEKIASDVSDKLNVTPSRDFDGMIGLEAHLRKIESLLDLDYDGAKIVGISGPAGIGKSTIARALHSVLSKRFQHNCFMDNLHESYKIGLVEYGLRLRLQEQLLSKILNLDGIRIAHLGVIRERLHDQKVLIILDDVESLDQLDALANIEWFGPGSRVIVTTENKEILQQHGISDIYHVGFPSSKEALMIFCLSAFRQLSPPDRFMNLAAEVAKLCGYLPLALHVLGSSLRGKN…	1097	100	1097
	Ws-0	tig00000022	99.113	3948	9863	13807		Wu-0	g365.t1	MASSSSSSSRRTWRYNVFTSFHGPDVRKTFLSHLRKQFNYNGITMFDDQRIERSQIIAPALTEAIRESRIAIVLLSKNYASSSWCLDELLEILDCKEQLGQIVMTVFYGVHPSDVRKQTGDFGIAFNETCARKTEEQRQKWSQALTYVGNIAGEHFQNWDNEAKMIEKIASDVSDKLNTTPSRDFDGMIGLEAHLRKIESLLDLDYDGAKIVGISGPAGIGKSTIARALHSVLSKRFQHNCFMDNLHESYKIGLVEYGLRLRLQEQLLSKILNLDGIRIAHLGVIRERLHDQKVLIILDDVESLDQLDALANIEWFGPGSRVIVTTENKEILQQHGISDIYHVGFPSSKEALMIFCLSAFRQLSPPDRFMNLAAEVAKLCGYLPLALHVLGSSLRGKNY…	1096	99.361	1095
	Ws-2	tig00000008	100	4003	16785	20787		Zu-0	g201.t1	MASSSSSSSRRTWRYNVFTSFHGPDVRKTFLSHLRKQFNYNGITMFDDQRIERSQIIAPALTEAIRESRIAIVLLSKNYASSSWCLDELLEILDCKEQLGQIVMTVFYGVHPSDVRKQTGDFGIAFNETCARKTEEQRQKWSQALTYVGNIAGEHFQNWDNEAKMIEKIASDVSDKLNTTPSRDFDGMIGLEAHLRKIESLLDLDYDGAKIVGISGPAGIGKSTIARALHSVLSKRFQHNCFMDNLHESYKIGLVEYGLRLRLQEQLLSKILNLDGIRIAHLGVIRERLHDQKVLIILDDVESLDQLDALANIEWFGPGSRVIVTTENKEILQQHGISDIYHVGFPSSKEALMIFCLSAFRQLSPPDRFMNLAAEVAKLCGYLPLALHVLGSSLRGKNY…	1096	99.361	1095
	Wu-0	tig00000112	99.548	3317	1531	4845
	Zu-0	tig00000061	99.548	3317	1419	4733		Query sequence	WRR4B_Ws-2_RenSeq (query)	MASSSSSSSSRRTWRYNVFTSFHGPDVRKTFLSHLRKQFNYNGITMFDDQRIERIQIIAPALTEAIRESRIAIVLLSKNYASSSWCLDELLEILDCKDQLGQIVMTVFYGVHPSDVRKQTGDFGIAFNETCARKTEQQRQKWSQALTYVGNIAGEHFQNWDNEANLIEKIASDVSDKLNVTPSRDFDGMIGLEAHLRKIESLLDLDYDGAKIVGISGPAGIGKSTIARALHSVLSKRFQHNCFMDNLHESYKIGLVEYGLRLRLQEQLLSKILNLDGIRIAHLGVIRERLHDQKVLIILDDVESLDQLDALANIEWFGPGSRVIVTTENKEILQQHGISDIYHVGFPSSKEALMIFCLSAFRQLSPPDRFMNLAAEVAKLCGYLPLALHVLGSSLRGKN…	1097

## Sheet: WRR8
WRR8 (Sf-2)
	Genomic							Protein
	Acc	Contig	% id	aln len	aln start	aln stop		Acc	Protein	Seq	Len	% id	aln len	Notes
	Bur-0	tig00000015	96.787	2490	4831	7301		Bur-0	g81.t1	MASSSSSRNWLYDVFLSFRGGDVRVTFRSHFLKELDRKLITAFRDNEIERSHSLWPDLEQAIKDSRIAVVVFSKNYASSSWCLNELLEIVNCNDKIIIPVFYGVDPSQVRYQIGEFGSIFEKTCKRQTEEVKNQWKKALTHVANMLGFDSAKWDDEAKMIEEIANDVLTKLLLTTPKDFENFVGIEDHIANMSVLLKLEAEEVRMVGIWGSSGIGKTTIARALFNQLSRHFQVSKFIDRAFVYKSREIFSRANPDDHNMKLHLQEKLLSEILKMPDIKIDHLGVLGERLQHQKVLIIVDDLDDQVILDSLVGQTQWFGSGSRIIAVTNNKHFLRAHGIDHIYEVSLPTQEHALAMLCQSAFRKKSPPEGFEMLVVQVARHVDSLPLGLNVLGSYLRGRD…	1135	94.03	1139
	Col-0	tig00000041	99.27	2465	5662	8125		Col-0	g205.t1	MASSSSSRNWLYDVFLSFRGGDVRVTFRSHFLKELDRKLITAFRDNEIERSHSLWPDLEQAIKDSRIAVVIFSKNYASSSWCLNELLEIVNCNDKIVIPVFYGVDPSQVRHQIGDFGKIFEKTCKRQTEQVKNQWKKALTDVANMLGFDSATWDDEAKMIEEIANDVLAKLLLTTPKDFENFVGIEDHIANMSVLLKLEAEEVRMVGIWGSSGIGKTTIARALFNQLSRHFPVSKFIDRAFVYKSREIFSRANPDDHNMKLHLQEKLLSEILRMPDIKIDHLGVLGERLQHQKVLIIVDDLDDQVILDSLVGQTQWFGSGSRIIAVTNNKHFLRAHEIDHIYEVSLPTQQHALAMLCQSAFRKKSPPEGFEMLVVQVARHVDSLPLGLNVLGSYLRGRD…	1128	97.34	1128
	Can-0	tig00000021	98.705	2471	9104	6639		Can-0	g83.t1	MASSSSSQNWLYDVFLSFRGGDVRVTFRSHFLKELDRKLITAFRDNEIERSHSLWPDLEQAIKDSRIAVVIFSKNYASSSWCLNELLEIVNCNDKIVIPVFYGVDPSQVRHQIGDFGSIFEKTCKRQTEEVKNQWKKALTDVANMLGFDSAKWDDEAKMIEEIANDVLTKLLLTTPKDFENFVGIEDHIANMSVLLKLEAEEVRMVGIWGSSGIGKTTIARALFNQLSRHFPVSKFIDRAFVYKSREIFSRANPDDHNMKLHLQEKLLSEILRMPDIKIDHLGVLGERLQHQKVLIIVDDLDDQVILDSLVGQTQWFGSGSRIIAVTNNKHFLRAHGIDHIYEVSLPTQEHALAMLCQSAFRKKSPPEGFEMLVVQVARHVDSLPLGLNVLGSYLRGWI…	421	94.71	397	The gene is split into two parts by Augustus in this accession. This is the first, the second is g82
	Ct-1	tig00000011	98.625	2473	176	2647		Ct-1	g49.t1	MPNSKLHKLWEGVASLTCLKEMDLIGSSNLKEIPDLSMATNLEILKLGFCKSLVELPSSIRNLNKLLKLDMEFCHSLEILPTGFNLKSLDHLNFRYCSELRTFPEFSTNISVLMLFGTNIEEFPNLENLVELSLSKEESDGKQWDGVKPLTPFLEMLSPTLKSLKLENIPSLVELPSSFQNLNQLKELSITYWRNLETLPTGINLKSLSYLCFKGCSQLRSFPEISTNISVLNLEETGIEEVPWQIENFFNLTKLTMRSCSKLKCVSLNIPKMKTLWDVDFSDCAALTVVNLSGYPSDTLSEEEDDSLDPFLDFRGCFSLDPETVLHQESVIFNSMAFPGEQVPSYFTYRTTGTSTILPNIPLLPTHLSQPFFRFRVCAVATAFNIVSIQVNSRFTGGF…	518	97.49	518	Short contig. Likely artificial truncation. Gene otherwise not found in assembly.
	Edi-0	tig00000023	96.588	2257	1910	4164		Edi-0	g125.t1	MASSSSSQNWLYDVFLSFRGGDVRVTFRSHFLKELDRKLITAFRDNEIERSHSLWPDLEQAIKDSRIAVVIFSKNYASSSWCLNELLEIVNCNDKIVIPVFYGVDPSQVRHQIGDFGSIFEKTCKRQTEEVKNQWKKALTDVANMLGFDSAKWDDEAKMIEEIANDVLTKLLLTTPKDFENFVGIEDHIANMSVLLKLEAEEVRMVGIWGSSGIGKTTIARALFNQLSRHFQVSKFIDRAFVYKSREIFSRANPDDHNMKLHLQEKLLSEILKMPDIKIDHLGVLGERLQHQKVLIIVDDLDDQVILDSLVGQTQWFGSGSRIIAVTNNKHFLRAHGIDHIYEVSLPTQEHALAMLCQSAFRKKSPPEGFEMLVVQVARHVDSLPLGLNVLGSYLRGRD…	681	96.347	657	Short contig. Likely artificial truncation. Gene otherwise not found in assembly.
	Hi-0	tig00000024	99.553	2462	9652	7192		Hi-0	g128.t1	MASSSSSQNWLYDVFLSFRGGDVRVTFRSHFLKELDRKLITAFRDNEIERSHSLWPDLEQAIKDSRIAVVIFSKNYASSSWCLNELLEIVNCNDKIVIPVFYGVDPSQVRHQIGDFGKIFEKTCKRQTEQVKNQWKKALTDVANMLGFDSATWDDEAKMIEEIANDVLAKLLLTTPKDFENFVGIEDHIANMSVLLKLEAEEVRMVGIWGSSGIGKTTIARALFNQLSRHFPVSKFIDRAFVYKSREIFSRANPDDHNMKLHLQEKLLSEILKMPDIKIDHLGVLGERLQHQKVLIIVDDLDDQVILDSLVGQTQWFGSGSRIIAVTNNKHFLRAHGIDHIYEVSLPTQEHALAMLCQSAFRKKSPPEGFEMLVVQVARHVDSLPLGLNVLGSYLRGRD…	1071	92.376	1128
	Kn-0	tig00000020	99.472	2462	10285	7824		Kn-0	g83.t1	MASSSSSQNWLYDVFLSFRGGDVRVTFRSHFLKELDRNLITAFRDNEIERSHSLWPDLEQAIKDSRIAVVIFSKNYASSSWCLNELLEIVNCNDKIVIPVFYGVDPSQVRHQIGDFGKIFEKTCKRQTEQVKNQWKKALTDVANMLGFDSATWDDEAKMIEEIANDVLAKLLLTTPKDFENFVGIEDHIANMSVLLKLEAEEVRMVGIWGSSGIGKTTIARALFNQLSRHFPVSKFIDRAFVYKSREIFSRANPDDHNMKLHLQEKLLSEILKMPDIKIDHLGVLGERLQHQKVLIIVDDLDDQVILDSLVGQTQWFGSGSRIIAVTNNKHFLRAHGIDHIYEVSLPTQQHALAMLCQSAFRKKSPPEGFEMLVVQVARHVDSLPLGLNVLGSYLRGRD…	1128	97.695	1128
	Ler-0	tig00000029	99.472	2462	8270	5810		Ler-0	g127.t1	MASSSSSRNWLYDVFLSFRGGDVRVTFRSHFLKELDRKLITAFRDNEIERSHSLWPDLEQAIKNSRIAVVVFSKNYASSSWCLNELLEIVNCNDKIIIPVFYGVDPSQVRYQIGEFGSIFEKTCKRQTEEVKNQWKKALTDVANMLGFDSAKWDDEAKMIEEIANDVLTKLLLTTPKDFENFVGIEDHIANMSVLLKLEAEEVRMVGIWGSSGIGKTTIARALFNQLSRHFQVSKFIDRAFVYKSREIFSRANPDDHNMKLHLQEKLLSEILKMPDIKIDHLGVLGERLQHQKVLIIVDDLDDQVILDSLVGQTQWFGSGSRIIAVTNNKHFLRAHGIDHIYEVSLPTQEHALAMLCQSAFRKKSPPEGFEMLVVQVARHVDSLPLGLNVLGSYLRGRD…	1128	96.809	1128
	Mt-0	tig00000019	93.636	110	4280	4171		No-0	g136.t1	MASSSSSQNWLYDVFLSFRGGDVRVTFRSHFLKELDRKLITAFRDNEIERSHSLWPDLEQAIKDSRIAVVIFSKNYASSSWCLNELLEIVNCNDKIVIPVFYGVDPSQVRHQIGDFGKIFEKTCKRQTEQVKNQWKKALTDVANMLGFDSATWDDEAKMIEEIANDVLAKLLLTTPKDFENFVGIEDHIANMSVLLKLEAEEVRMVGIWGSSGIGKTTIARALFNQLSRHFPVSKFIDRAFVYKSREIFSRANPDDHNMKLHLQEKLLSEILKMPDIKIDHLGVLGERLQHQKVLIIVDDLDDQVILDSLVGQTQWFGSGSRIIAVTNNKHFLRAHGIDHIYEVSLPTQEHALAMLCQSAFRKKSPPEGFEMLVVQVARHVDSLPLGLNVLGSYLRGRD…	1128	97.695	1128
	No-0	tig00000027	98.32	4762	2239	6995		Oy-0	g178.t1	MASSSSSRNWLYDVFLSFRGGDVRVTFRSHFLKELDRKLITAFRDNEIERSHSLWPDLEQAIKNSRIAVVVFSKNYASSSWCLNELLEIVNCNDKIIIPVFYGVDPSQVRDDEAKMIEEIANDVLAKLLLTTPKDFENFVGIEDHIANMSVLLKLEAEEVRMVGIWGSSGIGKTTIARALFNQLSRHFPVSKFIDRAFVYKSREIFSRANPDDHNMKLHLQEKLLSEILRMPDIKIDHLGVLGERLQHQKVLIIVDDLDDQVILDSLVGQTQWFGSGSRIIAVTNNKHFLRAHEIDHIYEVSLPTQQHALAMLCQSAFRKKSTPEGFEMLVVQVARHVDSLPLGLNVLGSYLRGRDKEYWMEMLPRLENGLHDKIEKILRISYDGLGSEEDKAIFRHIA…	1086	91.763	1129
	Oy-0	tig00000031	96.87	4792	12429	7658		Po-0	g125.t1	GGDVRVTFRSHFLKELDRKLITAFRDNEIERSHSLWPDLEQAIKDSRIAVVVFSKNYASSSWCLNELLEIVNCNDKIVIPVFYGVDPSQVRYQIGDFGKIFEKTCKRHTEEVKNQWKKALTDVANMLGFDSAKWDDEAKMIEEIANDVLTKLLLTTPKDFENFVGIEDHIANMSVLLKLEAEEVRMVGIWGSSGIGKTTIARALFNQLSRHFQVSKFIDRAFVYKSREIFSRANPDDHNMKLHLQEKLLSEILKMPDIKIDHLGVLGERLQHQKVLIIVDDLDDQVILDSLVGQTQWFGSGSRIIAVTNNKHFLRAHGIDHIYEVSLPTQEHALAMLCQSAFRKKSPPEGFEMLVVQVARHVDSLPLGLNVLGSYLRGRDKEYWMEMLPRLENGLHDKI…	1109	97.656	1109	A mutation causing a stop codon mid-first exon resulted in an unusual gene prediction.
	Po-0	tig00000032	98.004	4760	1144	5900		Rsch-4	g76.t1	MASSSSSRNWLYDVFLSFRGGDVRVTFRSHFLKELDRKLITHSETMRSREATLSGPILNKPSRIPESQWSFSPKTTLHRAVFYGVDPSQVRHQIGDFGKIFEKTCKRQTEQVKNQWKKALTDVANMLGFDSATWDDEAKMIEEIANDVLAKLLLTTPKDFENFVGIEDHIANMSVLLKLEAEEVRMVGIWGSSGIGKTTIARALFNQLSRHFPVSKFIDRAFVYKSREIFSRANPDDHNMKLHLQEKLLSEILRMPDIKIDHLGVLGERLQHQKVLIIVDDLDDQVILDSLVGQTQWFGSGSRIIAVTNNKHFLRAHEIDHIYEVSLPTQQHALAMLCQSAFRKKSPPEGFEMLVVQVARHVDSLPLGLNVLGSYLRGRDKEYWMEMLPRLENGQHDKI…	1109	92.287	1128
	Rsch-4	tig00000011	98.585	2473	4631	7102		Sf-2	g139.t1	MASSSSSQNWLYDVFLSFRGGDVRVTFRSHFLKELDRKLITAFRDNEIERSHSLWPDLEQAIKDSRIAVVIFSKNYASSSWCLNELLEIVNCNDKIVIPVFYGVDPSQVRHQIGDFGKIFEKTCKRQTEQVKNQWKKALTHVANMLGFDSAKWDDEAKMIEEIANDVLRKLLLTTSKDFEDFVGLEDHIANMSALLDLESKEVKMVGIWGSSGIGKTTIARALFNNLFRHFQVRKFIDRSFAYKSREIHSSANPDDHNMKLHLQEKLLSEILRMPDIKIDHLGVLGERLQHQKVLIIVDDLDDQVILDSLVGQTQWFGSGSRIIAVTNNKHFLRAHGIDHIYEVSLPTQQHALAMLCQSAFRKKSPPEGFEMLVVQVARHVDSLPLGLNVLGSYLRGRD…	1128	100	1128
	Sf-2	tig00000021	100	4754	15348	10595		Tsu-0	g110.t1	MASSSSSRNWLYDVFLSFRGGDVRVTFRSHFLKELDRKLITAFRDNEIERSHSLWPDLEQAIKDSRIAVVIFSKNYASSSWCLNELLEIVNCNDKIVIPVFYGVDPSQVRHQIGDFGKIFEKTCKRQTEQVKNQWKKALTDVANMLGFDSATWDDEAKMIEEIANDVLAKLLLTTPKDFENFVGIEDHIANMSVLLKLEAEEVRMVGIWGSSGIGKTTIARALFNQLSRHFPVSKFIDRAFVYKSREIFSRANPDDHNMKLHLQEKLLSEILRMPDIKIDHLGVLGERLQHQKVLIIVDDLDDQVILDSLVGQTQWFGSGSRIIAVTNNKHFLRAHEIDHIYEVSLPTQQHALAMLCQSAFRKKSPPEGFEMLVVQVARHVDSLPLGLNVLGSYLRGRD…	1128	97.34	1128
	Tsu-0	tig00000023	99.31	2462	9407	6947		Wil-2	g90.t1	MASSSSSRNWLYDVFLSFRGGDVRVTFRSHFLKELDRKLITAFRDNEIERSHSLWPDLEQAIKNSRIAVVVFSKNYASSSWCLNELLEIVNCNDKIIIPVFYGVDPSQVRYQIGDFGKIFEKTCKMQTDQKVKNQWKKALTDVANMLGFDSSKWDDEAKMIEEIANDVLTKLLLTTPKDFENYVGIEDHIANMSVLLKLEAEEVRMVGIWGSSGIGKTTIARALFNQLSRHFQVSKFIDRAFVYKSREIFSRANPDDHNMKLHLQEKLLSEILKMPDIKIDHLGVLGERLQHQKVLIIVDDLDDQVILDSLVGQTQWFGSGSRIIAVTNNKHFLRAHGIDHIYEVSLPTQEHALAMLCQSAFRKKSPPEGFEMLVVQVARHVDSLPLGLNVLGSYLRGR…	1129	96.723	1129
	Wil-2	tig00000014	97.712	4764	12597	7837		Ws-0	g166.t1	MASSSSSRNWLYDVFLSFRGGDVRVTFRSHFLKELDRKLITAFRDNEIERSHSLWPDLEQAIKNSRIAVVVFSKNYASSSWCLNELLEIVNCNDKIIIPVFYGVDPSQVRYQIGEFGSIFEKTCKRQTEEVKNQWKKALTNVANMLGFDSATWDDEAKMIEEIANDVLTKLLLTTPKDFENFVGIEDHIANMSVLLKLEAEEVRMVGIWGSSGIGKTTIARALFNQLSRHFQVSKFIDRAFVYKSREIFSRANPDDHNMKLHLQEKLLSEILRMPDIKIDHLGVLGERLQHQKVLIIVDDLDDQVILDSLVGQTQWFGSGSRIIAVTNNKHFLRAHGIDHIYEVSLPTQEHALAMLCQSAFRKKSPPEGFEMLVVQVARHVDSLPLGLNVLGSYLRGRD…	1128	97.34	1128
	Ws-0	tig00000037	98.026	4761	1774	6532		Ws-2	g139.t1	MASSSSSQNWLYDVFLSFRGGDVRVTFRSHFLKELDRKLITAFRDNEIERSHSLWPDLEQAIKDSRIAVVIFSKNYASSSWCLNELLEIVNCNDKIVIPVFYGVDPSQVRHQIGDFGKIFEKTCKRQTEQVKNQWKKALTDVANMLGFDSATWDDEAKMIEEIANDVLAKLLLTTPKDFENFVGIEDHIANMSVLLKLEAEEVRMVGIWGSSGIGKTTIARALFNQLSRHFPVSKFIDRAFVYKSREIFSRANPDDHNMKLHLQEKLLSEILKMPDIKIDHLGVLGERLQHQKVLIIVDDLDDQVILDSLVGQTQWFGSGSRIIAVTNNKHFLRAHGIDHIYEVSLPTQEHALAMLCQSAFRKKSPPEGFEMLVVQVARHVDSLPLGLNVLGSYLRGRD…	1071	92.376	1128
	Ws-2	tig00000019	99.513	2465	5278	7741		Wu-0	g130.t1	MASSSSSQNWLYDVFLSFRGGDVRVTFRSHFLKELDRKLITAFRDNEIERSHSLWPDLEQAIKDSRIAVVIFSKNYASSSWCLNELLEIVNCNDKIVIPVFYGVDPSQVRHQIGDFGKIFEKTCKRQTEQVKNQWKKALTDVANMLGFDSATWDDEAKMIEEIANDVLAKLLLTTPKDFENFVGIEDHIANMSVLLKLEAEEVRMVGIWGSSGIGKTTIARALFNQLSRHFPVSKFIDRAFVYKSREIFSRANPDDHNMKLHLQEKLLSEILKMPDIKIDHLGVLGERLQHQKVLIIVDDLDDQVILDSLVGQTQWFGSGSRIIAVTNNKHFLRAHGIDHIYEVSLPTQEHALAMLCQSAFRKKSPPEGFEMLVVQVARHVDSLPLGLNVLGSYLRGRD…	1128	97.606	1128
	Wu-0	tig00000023	99.553	2462	9435	6974		Zu-0	g106.t1	MASSSSSRNWLYDVFLSFRGGDVRVTFRSHFLKELDRKLITAFRDNEIERSHSLWPDLEQAIKNSRIAVVVFSKNYASSSWCLNELLEIVNCNDKIIIPVFYGVDPSQVRYQIGEFGSIFEKTCKRQTEEVKNQWKKALTDVSNMLGFDSATWDDEAKMIEEIANDVLTKLLLTTPKDFENFVGIEDHIANMSVLLKLEAEEVRMVGIWGSSGIGKTTIARALFNQLSRHFQVSKFIDRAFVYKSREIFSRANPDDHNMKLHLQEKLLSEILKMPDIKIDHLGVLGERLQHQKVLIIVDDLDDQVILDSLVGQTQWFGSGSRIIAVTNNKHFLRAHGIDHIYEVSLPTQEHALAMLCQSAFRKKSPPEGFEMLVVQVARHVDSLPLGLNVLGSYLRGRD…	1128	96.809	1128
	Zu-0	tig00000026	97.795	4761	1248	6006
								Query sequence	WRR8 Sf-2	MASSSSSQNWLYDVFLSFRGGDVRVTFRSHFLKELDRKLITAFRDNEIERSHSLWPDLEQAIKDSRIAVVIFSKNYASSSWCLNELLEIVNCNDKIVIPVFYGVDPSQVRHQIGDFGKIFEKTCKRQTEQVKNQWKKALTHVANMLGFDSAKWDDEAKMIEEIANDVLRKLLLTTSKDFEDFVGLEDHIANMSALLDLESKEVKMVGIWGSSGIGKTTIARALFNNLFRHFQVRKFIDRSFAYKSREIHSSANPDDHNMKLHLQEKLLSEILRMPDIKIDHLGVLGERLQHQKVLIIVDDLDDQVILDSLVGQTQWFGSGSRIIAVTNNKHFLRAHGIDHIYEVSLPTQQHALAMLCQSAFRKKSPPEGFEMLVVQVARHVDSLPLGLNVLGSYLRGRD…	1129

## Sheet: WRR9
WRR9 (Hi-0)
	Genomic							Protein
	Acc	Contig	% id	aln len	aln start	aln stop		Acc	Protein	Seq	Len	% id	aln len	Notes
	Bur-0	tig00000004	99.464	6340	7885	1553		Bur-0	g29.t1	MSDLMASPSSSKPHNYKFKVFSSFHGPDVRKTLLSNLREHFQGKGITMFDDEKIKRGGDLSPSLERAIKTSKISIVILSQKYASSSWCLDELLEIMKRKKAMKQIVMTVFYGVEPSDVRKQTGDFGIAFNKTCVNKTDKERKEWSKALTDVSNIAGEDFKKWDNEANMIKKIARDVSYKLNATPSKDFEDMVGLEAHLKKIQSLLRLDYKDEALIIGISGPAGIGKSTIARALESRLSDRFQLTCLWILEEARIVVFTITECYNKRLSDLRVLIILDDVSDIKQLKALAKETTWFGPGSRIIVTTENKDLLQQRGIDSTYHVGFPSREEALEIFCKYAFEQSSPPHAFEKLAARITHLCGNLPLGLCVMGSSLFGKKQDEWEFVVHRLETNPGQEIDDV…	1492	95.529	1096
	Col-0	tig00000005	99.548	3542	15766	19306		Col-0	g42.t1	MSDLMASPSSSKPHNYKFKVFSSFHGPDVRKTLLSNLREHFQGKGITMFDDEKIKRGGDLSPSLKRAIKTSKISIVILSQKYASSSWCLDELLEIMKRKKAMKQIVMTVFYGVEPSDVRKQTGDFGIAFNKTCVNKTDKERKEWSKALTDVSNIAGEDFKKWDNEANMIKKIARDVSYKLNATPSKDFEDMMGLEAHLKKIQSLLRLDYKDEALIIGISGPAGIGKSTIARALESRLSDRFQLTCFMDLRGSENNGLHDYGQQLRLQEQLLAKVLNQDGTRICHLGVLQQRLSDLRVLIILDDVSDIKQLKALAKETTWFGPGSRIIVTTENKDLLQQRGIDSTYHVGFPSREEALEIFCKFAFEQSSPPHAFEKLAARITHLCGNLPLGLCVMGSSLF…	1296	98.996	1096
	Can-0	tig00000007	99.651	5730	5725	1		Can-0	g30.t1	MSDLMASPSSSKPHNYKFKVFSSFHGPDVRKTLLSNLREHFQGKGITMFDDEKIKRGGDLSPSLKRAIKTSKISIVILSQKYASSSWCLDELLEIMKRKKAMKQIVMTVFYGVEPSDVRKQTGDFGIAFNKTCVNKTDKERKEWSKALTDVSNIAGEDFKKWDNEANMIKKIARDVSYKLNATPSKDFEDMVGLEAHLKKIQSLLRLDYKDEALIIGISGPAGIGKSTIARALESRLSDRFQLTCFMDLRGSENSGLHDYGQQLRLQEQLLAKVLNQDGTRICHLGVLQQRLSDLRVLIILDDVSDIKQLKALAKETTWFGPGSRIIVTTENKDLLQQRGIDSTYHVGFPSREEALEIFCKNAFEQSSPPHAFEKLAARITHLCGNLPLGLCVMGSSLF…	971	93.744	1023
	Ct-1	tig00000006	99.526	6334	7442	1121		Ct-1	g32.t1	MSDLMASPSSSKPHNYKFKVFSSFHGPDVRKTLLSNLREHFQGKGITMFDDEKIKRGGDLSPSLKRAIKTSKISIVILSQKYASSSWCLDELLEIMKRKKAMKQIVMTVFYGVEPSDVRKQTGDFGIAFNKTCVNKTDKERKEWSKALTDVSNIAGEDFKKWDNEANMIKKIARDVSYKLNATPSKDFEDMVGLEAHLKKIQSLLRLDYKDEALIIGISGPAGIGKSTIARALESRLSDRFQLTCFMDLRGSENSGLHDYGQQLRLQEQLLAKVLNQDGTRICHLGVLQQRLSDLRVLIILDDQRGIDSTYHVGFPSREEALEIFCKYAFEQSSPPHAFEKLAVRITHLCGNLPLGLCVMGSSLFGKKQDEWEFVVHRLETNPGQEIDDVLRVGYERLH…	1398	96.073	1095
	Edi-0	tig00000009	99.422	3809	6052	2250		Edi-0	g75.t1	MSDLMASPSSSKPHNYKFKVFSSFHGPDVRKTLLSNLREHFQGKGITMFDDEKIKRGGDLSPSLKRAIKTSKISIVILSQKYASSSWCLDELLEIMKRKKAMKQIVMTVFYGVEPSDVRKQTGDFGIAFNKTCVNKTDKERKEWSKALTDVSNIAGEDFKKWDNEANMIKKIARDVSYKLNATPSKDFEDMMGLEAHLKKIQSLLRLDYKDEALIIGISGPAGIGKSTIARALESRLSDRFQLTCFMDLRGSENNGLHDYGQQLRLQEQLLAKVLNQDGTRICHLGVLQQRLSDLRVLIILDDVSDIKQLKALAKETTWFGPGSRIIVTTENKDLLQQRGIDSTYHVGFPSREEALEIFCKYAFEQSSPPHAFEKLAARITHLCGNLPLGLCVMGSSLF…	1647	99.088	1096
	Hi-0	tig00000016	99.759	3731	11937	15663		Hi-0	g100.t1	MSDLMASPSSSKPHNYKFKVFSSFHGPDVRKTLLSNLREHFQGKGITMFDDEKIKRGGDLSPSLKRAIKTSKISIVILSQKYASSSWCLDELLEIMKRKKAMKQIVMTVFYGVEPSDVRKQTGDFGIAFNKTCVNKTDKERKEWSKALTDVSNIAGEDFKKWDNEANMIKKIARDVSYKLNATPSKDFEDMVGLEAHLKKIQSLLRLDYKDEALIIGISGPAGIGKSTIARALESRLSDRFQLTCFMDLRGSENSGLHDYGQQLRLQEQLLAKVLNQDGTRICHLGVLQQRLSDLRVLIILDDVSDIKQLKALAKETTWFGPGSRIIVTTENKDLLQQRGIDSTYHVGFPSREEALEIFCKYAFEQSSPPHAFEKLAARITHLCGNLPLGLCVMGSSLF…	938	100	938	Contig ends prematurely
	Kn-0	tig00000014	99.647	5946	5946	1		Kn-0	g57.t1	MSDLMASPSSSKPHNYKFKVFSSFHGPDVRKTLLSNLREHFQGKGITMFDDEKIKRGGDLSPSLKRAIKTSKISIVILSQKYASSSWCLDELLEIMKRKKAMKQIVMTVFYGVEPSDVRKQTGDFGIAFNKTCVNKTDKERKEWSKALTDVSNIAGEDFKKWDNEANMIKKIARDVSYKLNATPSKDFEDMVGLEAHLKKIQSLLRLDYKDEALIIGISGPAGIGKSTIARALESRLSDRFQLTCFMDLRGSENSGLHDYGQQLRLQEQLLAKVLNQDGTRICHLGVLQQRLSDLRVLIILDDVSDIKQLKALAKETTWFGPGSRIIVTTENKDLLQQRGIDSTYHVGFPSREEALEIFCKYAFEQSSPPHAFEKLAARITHLCGNLPLGLCVMGSSLF…	1093	99.451	1093
	Ler-0	tig00000010	75.42	2502	16622	19045		Mt-0	g35.t1	MEQALTDVSNIAGEDFKKWDNEANMIKKIARDVSYKLNATPSKDFEDMMGLEAHLKKIQSLLRLDYKDEALIIGISGPAGIGKSTIARALESRLSDRFQLTCFMDLRGSENSGLHDYGQQLRLQEQLLAKVLNQDGTRICHLGVLQQRLSDLRVLIILDDVSDIKQLKALAKETTWFGPGSRIIVTTENKDLLQQRGIDSTYHVGFPSREEALEIFCKYAFEQSSPPHAFEKLAARITHLCGNLPLGLCVMGSSLFGKKQDEWEFVVHRLETNPGQEIDDVLRVGYERLHENDQMLFLHIAIFFNYRDRDLVEAMLADDGNLDVGNWLKILVNKSLIEIYRTGQIVMHKLLQQVGRQAIRRQEPWKRQILINANEICDLLRYEKGTSCNVSGISFDTSG…	1374	99.054	951	Minor, likely artifactual truncation at contig end.
	Mt-0	tig00000011	99.14	4304	7310	3023		No-0	g46.t1	MSDLMASPSSSKPHNYKFKVFSSFHGPDVRKTLLSNLREHFQGKGITMFDDEKIKRGGDLSPSLKRAIKTSKISIVILSQKYASSSWCLDELLEIMKRKKAMKQIVMTVFYGVEPSDVRKQTGDFGIAFNKTCVNKTDKERKEWSKALTDVSNIAGEDFKKWDNEANMIKKIARDVSYKLNATPSKDFEDMVGLEAHLKKIQSLLRLDYKDEALIIGISGPAGIGKSTIARALESRLSDRFQLTCFMDLRGSENSGLHDYGQQLRLQEQLLAKVLNQDGTRICHLGVLQQRLSDLRVLIILDDVSDIKQLKALAKETTWFGPGSRIIVTTENKDLLQQRGIDSTYHVGFPSREEALEIFCKYAFEQSSPPHAFEKLAARITHLCGNLPLGLCVMGSSLF…	1684	99.361	1095
	No-0	tig00000007	99.571	6299	8899	2609		Oy-0	g104.t1	ALIILDDVSDIKQLKALAKETTWFGPGSRIIVTTENKDLLQQRGIDSTYHVGFPSREEALEIFCKYAFEQSSPPHAFEKLAARITHLCGNLPLGLCVMGSSLFGKKQDEWEFVVHRLETNPGQEIDDVLRVGYERLHENDQMLFLHIAIFFNYRDRDLVEAMLADDGNLDVGNWLKILVNKSLIEIYRTGQIVMHKLLQQVGRQAIRRQEPWKRQILINATEICDLLRYEKGTSCNVSGISFDTSGISEVTICDGAFKRLHDLRFLHVYKSRDDGNNRVHIPEKVEFPPRLRLLHWAAYPSKSLPPTFNLECLVELNMRESLVEKLWEGTQHLKNLKYMDLTESKNLKELPDLSNATNLEYFYLDNCESLVEIPSSFAHLHKLEWLEMNNCINLQVIPA…	968	94.514	802	Minor, likely artifactual truncation at contig end.
	Oy-0	tig00000013	99.69	2906	7808	4905		Po-0	g45.t1	MSDLMASPSSSKPHNYKFKVFSSFHGPDVRKTLLSNLREHFQGKGITMFDDEKIKRGGDLSPSLKRAIKTSKISIVILSQKYASSSWCLDELLEIMKRKKAMKQIVMTVFYGVEPSDVRKQTGDFGIAFNKTCVNKTDKERKEWSKALTDVSNIAGEDFKKWDNEANMIKKIARDVSYKLNATPSKDFEDMVGLEAHLKKIQSLLRLDYKDEALIIGISGPAGIGKSTIARALESRLSNRFQLTCFMDLRGSENSGLHDYGQQLRLQEQLLAKVLNQDGTRICHLGVLQQRLSDLRALIILDDVSDIKQLKALAKETTWFGPGSRIIVTTENKDLLQQRGIDSTYHVGFPSREEALEIFCKYAFEQSSPPHAFEKLAARITHLCGNLPLGLCVMGSSLF…	790	99.742	775	Minor, likely artifactual truncation at contig end.
	Po-0	tig00000011	99.7	4992	9024	14013		Rsch-4	g105.t1	MSDLMASPSSSKPHNYKFKVFSSFHGPDVRKTLLSNLREHFQGKGITMFDDEKIKRGGDLSPSLKRAIKTSKISIVILSQKYASSSWCLDELLEIMKRKKAMKQIVMTVFYGVEPSDVRKQTGDFGIAFNKTCVNKTDKERKEWSKALTDVSNIAGEDFKKWDNEANMIKKIARDVSYKLNATPSKDFEDMVGLEAHLKKIQSLLRLDYKDEALIIGISGPAGIGKSTIARALESRLSDRFQLTCFMDLRGSENSGLHDYGQQLRLQEQLLAKVLNQDGTRICHLGVLQQRLSDLRVLIILDDVSDIKQLKALAKETTWFGPGSRIIVTTENKDLLQQRGIDSTYHVGFPSREEALEIFCKYAFEQSSPPHAFEKLAARITHLCGNLPLGLCVMGSSLF…	875	99.65	858
	Rsch-4	tig00000020	99.784	5081	5081	1		Sf-2	g100.t1	MFDDEKIKRGGDLSPSLKRAIKTSKISIVILSQKYASSSWCLDELLEIMKRKKAMKQIVMTVFYGVEPSDVRKQTGDFGIAFNKTCVNKTDKERKEWSKALTDVSNIAGEDFKKWDNEANMIKKIARDVSYKLNATPSKDFEDMVGLEAHLKKIQSLLRLDYKDEALIIGISGPAGIGKSTIARALESRLSDRFQLTCFMDLRGSENSGLHDYGQQLRLQEQLLAKVLNQDGTRICHLGVLQQRLSDLRVLIILDDVSDIKQLKALAKETTWFGPGSRIIVTTENKDLLQQRGIDSTYHVGFPSREEALEIFCKYAFEQSSPPHAFEKLAARITHLCGNLPLGLCVMGSSLFGKKQDEWEFVVHRLETNPGQEIDDVLRVGYERLHENDQMLFLHIAIF…	1566	92.66	1049
	Sf-2	tig00000011	98.674	6334	8640	2365		Tsu-0	g50.t1	MSDLMASPSSSKPHNYKFKVFSSFHGPDVRKTLLSNLREHFQGKGITMFDDEKIKRGGDLSPSLKRAIKTSKISIVILSQKYASSSWCLDELLEIMKRKKAMKQIVMTVFYGVEPSDVRKQTGDFGIAFNKTCVNKTDKERKEWSKALTDVSNIAGEDFKKWDNEANMIKKIARDVSYKLNATPSKDFEDMVGLEAHLKKIQSLLRLDYKDEALIIGISGPAGIGKSTIARALESRLSDRFQLTCFMDLRGSENSGLHDYGQQLRLQEQLLAKVLNQDGTRICHLGVLQQRLSDLRVLIILDDVSDIKQLKALAKETTWFGPGSRIIVTTENKDLLQQRGIDSTYHVGFPSREEALEIFCKYAFEQSSPPHAFEKLAARITHLCGNLPLGLCVMGSSLF…	1093	99.268	1093
	Tsu-0	tig00000007	99.604	6068	6214	150		Wil-2	g105.t1	MSDLMASPSSSKPHNYKFKVFSSFHGPDVRKTLLSNLREHFQGKGITMFDDEKIKRGGDLSPSLKRAIKTSKISIVILSQKYASSSWCLDELLEIMKRKKAMKQIVMTVFYGVEPSDVRKQTGDFGIAFNKTCVNKTDKERKEWSKALTDVSNIAGEDFKKWDNEANMIKKIARDVSYKLNATPSKDFEDMVGLEAHLKKIQSLLRFDYKDEALIIGISGPAGIGKSTIARALESRLSDRFQLTCFMDLRGSENSGLHDYGQQLRLQEQLLAKVLNQDGTRICHLGVLQQRLSDLRVLIILDDVSDIKQLKALAKETTWFGPGSRIIVTTENKDLLQQRGIDSTYHVGFPSREEALEIFCKYAFEQSSPPHAFEKLAARITHLCGNLPLGLCVMGSSLF…	1296	99.453	1096
	Wil-2	tig00000017	99.67	6065	10055	16118		Ws-0	g75.t1	MSDLMASPSSSKPHNYKFKVFSSFHGPDVRKTLLSNLREHFQGKGITMFDDEKIKRGGDLSPSLKRAIKTSKISIVILSQKYASSSWCLDELLEIMKRKKAMKQIVMTVFYGVEPSDVRKQTGDFGIAFNKTCVNKTDKERKEWSKALTDVSNIAGEDFKKWDNEANMIKKIARDVSYKLNATPSKDFEDMVGLEAHLKKIQSLLRLDYKDEALIIGISGPAGIGKSTIARALESRLSDRFQLTCFMDLRGSENSGLHDYGQQLRLQEQLLAKVLNQDGTRICHFGVLQQRLSDLRVLIILDDVSDIKQLKALAKETTWFGPGSRIIVTTENKDLLQQRGIDSTYHVGFPSREEALEIFCKYAFEQSSPPHAFEKLAARITHLCGNLPLGLCVMGSSLF…	1296	99.179	1096
	Ws-0	tig00000014	99.736	6065	9904	3841		Ws-2	g107.t1	MSDLMASPSSSKPHNYKFKVFSSFHGPDVRKTLLSNLREYFQGKGITMFDDEKIKRGGDLSPSLKRAIKTSKISIVILSQKYASSSWCLDELLEIMKRKKAMKQIVMTVFYGVEPSDVRKQTGDFGIAFNKTCVNKTDKERKEWSKALTDVSNIAGEDFKKWDNEANMIKKIARDVSYKLNATPSKDFEDMVGLEAHLKKIQSLLRLDYKDEALIIGISGPAGIGKSTIARALESRLSDRFQLTCFMDLRGSENSGLHDYGQQLRLQEQLLAKVLNQDGTRICHLGVLQQRLSDLRVLIILDDVSDIKQLKALAKETTWFGPGSRIIVTTENKDLLQQRGIDSTYHVGFPSREEALEIFCKYAFEQSSPPHAFEKLAARITHLCGNLPLGLCVMGSSLF…	1684	99.178	1095
	Ws-2	tig00000012	99.605	6332	10378	16702		Wu-0	g61.t1	MSDLMASPSSSKPHNYKFKVFSSFHGPDVRKTLLSNLREHFQGKGITMFDDEKIKRGGDLSPSLKRAIKTSKISIVILSQKYASSSWCLDELLEIMKRKKAMKQIVMTVFYGVEPSDVRKQTGDFGIAFNKTCVNKTDKERKEWSKALTDVSNIAGEDFKKWDNEANMIKKIARDVSYKLNATPSKDFEDMMGLEAHLKKIQSLLRLDYKDEALIIGISGPAGIGKSTIARALESRLSDRFQLTCFMDLRGSENNGLHDYGQQLRLQEQLLAKVLNQDGTRICHLGVLQQRLSDLRVLIILDDVSDIKQLKALAKETTWFGPGSRIIVTTENKDLLQQRGIDSTYHVGFPSREEALEIFCKFAFEQSSPPHAFEKLAARITHLCGNLPLGLCVMGSSLF…	1296	98.905	1096
	Wu-0	tig00000010	99.52	3544	6435	2893		Zu-0	g15.t1	MSDVMASPSSSKPHNYKFKVFSSFHGPDVRKTLLSNLREHFQGKGITMFDDEKIKRGGDLSPSLKRAIKTSKISIVILSQKYASSSWCLDELLEIMKRKKAMKQIVMTVFYGVEPSDVRKQTGDFGIAFNKTCVNKTDKERKEWSKALTDVSNIAGEDFKKWDNEANMIKKIARDVSYKLNATPSKDFEDMVGLEAHLKKIQSLLRLHYKDEALIVGISGPAGIGKSTIARALESRLSDRFQLTCFMDLRGSENSGLHDYGQQLRLQEQLLAKVLNQDGTRICHLGVLQQRLSDLRVLIILDDVSDIKQLKALAKETTWFGPGSRIIVTTENKDLLQQRGIDSTYHVGFPSREEALEIFCKYAFEQSSPPHAFEKLAARITHLCGNLPLGLCVMGSSLF…	1296	99.27	1096
	Zu-0	tig00000002	99.49	6076	10391	4319
								Query sequence	WRR9 Hi-0	MSDLMASPSSSKPHNYKFKVFSSFHGPDVRKTLLSNLREHFQGKGITMFDDEKIKRGGDLSPSLKRAIKTSKISIVILSQKYASSSWCLDELLEIMKRKKAMKQIVMTVFYGVEPSDVRKQTGDFGIAFNKTCVNKTDKERKEWSKALTDVSNIAGEDFKKWDNEANMIKKIARDVSYKLNATPSKDFEDMVGLEAHLKKIQSLLRLDYKDEALIIGISGPAGIGKSTIARALESRLSDRFQLTCFMDLRGSENSGLHDYGQQLRLQEQLLAKVLNQDGTRICHLGVLQQRLSDLRVLIILDDVSDIKQLKALAKETTWFGPGSRIIVTTENKDLLQQRGIDSTYHVGFPSREEALEIFCKYAFEQSSPPHAFEKLAARITHLCGNLPLGLCVMGSSLF…	1131

## Sheet: WRR12
WRR12A (Col-0)
	Genomic								Protein
	Acc	Contig	% id	aln len	aln start	aln stop	transposon presence		Acc	Protein	Seq	Len	% id	aln len	Notes
	Bur-0	tig00000036	99.942	5179	3494	8671			Bur-0	g159.t1	MVSSSAPRVSKYDVFLSFRGEDTRKTIVSHLYAALDSRGIVTFKDDQRLEIGDHISDELHRALGSSSFAVVVLSENYATSRWCLLELQLIMELMKEGRLEVFPIFYGVDPSVVRHQLGSFSLVKYQGLEMVDKVLRWREALNLIANLSGVVSSHCVDEAIMVGEIARDISRRVTLMHKIDSGNIVGMKAHMEGLNHLLDQESNEVLLVGIWGMGGIGKTSIVKCLYDQLSPKFPAHCFIENIKSVSKDNGHDLKHLQKELLSSILCDDIRLWSVEAGCQEIKKRLGNQKVFLVLDGVDKVAQVHALAKEKNWFGPGSRIIITTRDMGLLNTCGVEVVYEVKCLDDKDALQMFKQIAFEGGLPPCEGFDQLSIRASKLAHGLPSAIQAYALFLRGRTASP…	1017	96.854	1049
	Col-0	tig00000052	100	5179	6459	1281			Col-0	g237.t1	MVSSSAPRVSKYDVFLSFRGEDTRKTIVSHLYAALDSRGIVTFKDDQRLEIGDHISDELHRALGSSSFAVVVLSENYATSRWCLLELQLIMELMKEGRLEVFPIFYGVDPSVVRHQLGSFSLVKYQGLEMVDKVLRWREALNLIANLSGVVSSHCVDEAIMVGEIARDISRRVTLMHKIDSGNIVGMKAHMEGLNHLLDQESNEVLLVGIWGMGGIGKTSIVKCLYDQLSPKFPAHCFIENIKSVSKDNGHDLKHLQKELLSSILCDDIRLWSVEAGCQEIKKRLGNQKVFLVLDGVDKVAQVHALAKEKNWFGPGSRIIITTRDMGLLNTCGVEVVYEVKCLDDKDALQMFKQIAFEGGLPPCEGFDQLSIRASKLAHGLPSAIQAYALFLRGRTASP…	1049	100	1049
	Can-0	tig00000036	99.824	3974	3033	7005			Can-0	g124.t1	MVSSSAPRVSKYDVFLSFRGEDTRKTIVSHLYAALDSRGIVTFKDDQRLEIGDHISDELHRALGSSSFAVVVLSENYATSRWCLLELQLIMELMKEGRLEVFPIFYGVDPSVVRHQLGSFSLVKYQGLEMVDKVLRWREALNLIANLSGVVSSHCVDEAIMVGEIARDISRRVTLMHKIDSGNIVGMKAHMEGLNHLLDQESNEVLLVGIWGMGGIGKTSIVKCLYDQLSPKFPAHCFIENIKSVSKDNGHDLKHLQKELLSSILCDDIRLWSVEAGCQEIKKRLGNQKVFLVLDGVDKVAQVHALAKEKNWFGPGSRIIITTRDMGLLNTCGVEVVYEVKCLDDKDALQMFKQIAFEGGLPPCEGFDQLSIRASKLAHGLPSAIQAYALFLRGRTASP…	702	98.006	702
	Ct-1	tig00000029	99.846	5179	4790	9968			Ct-1	g120.t1	MVSSSAPRVSKYDVFLSFRGEDTRKTIVSHLYAALDSRGIVTFKDDQRLEIGDHISDELHRALGSSSFAVVVLSENYATSRWCLLELQLIMELMKEGRLEVFPIFYGVDPSVVRHQLGSFSLVKYQGLEMVDKVLRWREALNLIANLSGVVSSHCVDEAIMVGEIARDISRRVTLMHKIDSGNIVGMKAHMEGLNHLLDQESNEVLLVGIWGMGGIGKTSIVKCLYDQLSPKFPAHCFIENIKSVSKDNGHDLKHLQKELLSSILCDDIRLWSVEAGCQEIKKRLGNQKVFLVLDGVDKVAQVHALAKEKNWFGPGSRIIITTRDMGLLNTCGVEVVYEVKCLDDKDALQMFKQIAFEGGLPPCEGFDQLSIRASKLAHGLPSAIQAYALFLRGRTASP…	1049	99.714	1049
	Edi-0	tig00000055	100	4870	2889	7758			Edi-0	g223.t1	MVSSSAPRVSKYDVFLSFRGEDTRKTIVSHLYAALDSRGIVTFKDDQRLEIGDHISDELHRALGSSSFAVVVLSENYATSRWCLLELQLIMELMKEGRLEVFPIFYGVDPSVVRHQLGSFSLVKYQGLEMVDKVLRWREALNLIANLSGVVSSHCVDEAIMVGEIARDISRRVTLMHKIDSGNIVGMKAHMEGLNHLLDQESNEVLLVGIWGMGGIGKTSIVKCLYDQLSPKFPAHCFIENIKSVSKDNGHDLKHLQKELLSSILCDDIRLWSVEAGCQEIKKRLGNQKVFLVLDGVDKVAQVHALAKEKNWFGPGSRIIITTRDMGLLNTCGVEVVYEVKCLDDKDALQMFKQIAFEGGLPPCEGFDQLSIRASKLAHGLPSAIQAYALFLRGRTASP…	999	99.798	990
	Hi-0	tig00000080	99.865	5180	8050	2871			Hi-0	g287.t1	MVSSSAPRVSKYDVFLSFRGEDTRKTIVSHLYAALDSRGIVTFKDDQRLEIGDHISDELHRALGSSSFAVVVLSENYATSRWCLLELQLIMELMKEGRLEVFPIFYGVDPSVVRHQLGSFSLVKYQGLEMVDKVLRWREALNLIANLSGVVSSHCVDEAIMVGEIARDISRRVTLMHKIDSGNIVGMKAHMEGLNHLLDQESNEVLLVGIWGMGGIGKTSIVKCLYDQLSPKFPAHCFIENIKSVSKDNGHDLKHLQKELLSSILCDDIRLWSVEAGCQEIKKRLGNQKVFLVLDGVDKVAQVHALAKEKNWFGPGSRIIITTRDMGLLNTCGVEVVYEVKCLDDKDALQMFKQIAFEGGLPPCEGFDQLSIRASKLAHGLPSAIQAYALFLRGRTASP…	1049	99.809	1049
	Kn-0	tig00000049	99.826	5179	7210	2032			Kn-0	g177.t1	MVSSSAPRVSKYDVFLSFRGEDTRKTIVSHLYAALDSRGIVTFKDDQRLEIGDHISDELHRALGSSSFAVVVLSENYATSRWCLLELQLIMELMKEGRLEVFPIFYGVDPSVVRHQLGSFSLVKYQGLEMVDKVLRWREALNLIANLSGVVSSHCVDEAIMVGEIARDISRRVTLMHKIDSGNIVGMKAHMEGLNHLLDQESNEVLLVGIWGMGGIGKTSIVKCLYDQLSPKFPAHCFIENIKSVSKDNGHDLKHLQKELLSSILCDDIRLWSVEAGCQEIKKRLGNQKVFLVLDGVDKVAQVHALAKEKNWFGPGSRIIITTRDMGLLNTCGVEVVYEVKCLDDKDALQMFKQIAFEGGLPPCEGFDQLSIRASKLAHGLPSAIQAYALFLRGRTASP…	1049	99.714	1049
	Ler-0	tig00000060	99.942	5179	6572	1394			Ler-0	g240.t1	MVSSSAPRVSKYDVFLSFRGEDTRKTIVSHLYAALDSRGIVTFKDDQRLEIGDHISDELHRALGSSSFAVVVLSENYATSRWCLLELQLIMELMKEGRLEVFPIFYGVDPSVVRHQLGSFSLVKYQGLEMVDKVLRWREALNLIANLSGVVSSHCVDEAIMVGEIARDISRRVTLMHKIDSGNIVGMKAHMEGLNHLLDQESNEVLLVGIWGMGGIGKTSIVKCLYDQLSPKFPAHCFIENIKSVSKDNGHDLKHLQKELLSSILCDDIRLWSVEAGCQEIKKRLGNQKVFLVLDGVDKVAQVHALAKEKNWFGPGSRIIITTRDMGLLNTCGVEVVYEVKCLDDKDALQMFKQIAFEGGLPPCEGFDQLSIRASKLAHGLPSAIQAYALFLRGRTASP…	1049	99.809	1049
	Mt-0	tig00000053	99.712	2433	3304	5735	Not clear		Mt-0	g219.t1	MVSSSAPRVSKYDVFLSFRGEDTRKTIVSHLYAALDSRGIVTFKDDQRLEIGDHISDELHRALGSSSFAVVVLSENYATSRWCLLELQLIMELMKEGRLEVFPIFYGVDPSVVRHQLGSFSLVKYQGLEMVDKVLRWREALNLIANLSGVVSSHCVDEAIMVGEIARDISRRVTLMHKIDSGNIVGMKAHMEGLNHLLDQESNEVLLVGIWGMGGIGKTSIVKCLYDQLSPKFPAHCFIENIKSVSKDNGHDLKHLQKELLSS	263	100	263	At the end of contig. Gene otherwise not found in assembly.
	No-0	tig00000033	99.942	5179	4771	9949			No-0	g161.t1	MVSSSAPRVSKYDVFLSFRGEDTRKTIVSHLYAALDSRGIVTFKDDQRLEIGDHISDELHRALGSSSFAVVVLSENYATSRWCLLELQLIMELMKEGRLEVFPIFYGVDPSVVRHQLGSFSLVKYQGLEMVDKVLRWREALNLIANLSGVVSSHCVDEAIMVGEIARDISRRVTLMHKIDSGNIVGMKAHMEGLNHLLDQESNEVLLVGIWGMGGIGKTSIVKCLYDQLSPKFPAHCFIENIKSVSKDNGHDLKHLQKELLSSILCDDIRLWSVEAGCQEIKKRLGNQKVFLVLDGVDKVAQVHALAKEKNWFGPGSRIIITTRDMGLLNTCGVEVVYEVKCLDDKDALQMFKQIAFEGGLPPCEGFDQLSIRASKLAHGLPSAIQAYALFLRGRTASP…	1049	99.809	1049
	Oy-0	tig00000032	77.569	1226	4638	3433			Po-0	g120.t1	KTSIVKCLYDQLSPKFPAHCFIENIKSVSKDNGHDLKHLQKELLSSILCDDIRLWSVEAGCQEIKKRLGNQKVFLVLDGVDKVAQVHALAKEKNWFGPGSRIIITTRDMGLLNTCGVEVVYEVKCLDDKDALQMFKQIAFEGGLPPCEGFDQLSIRASKLAHGLPSAIQAYALFLRGRTASPEEWEEALGALESSLDENIMEILKISYEGLPKPHQNVFLHVVCLFNGDTLQRITSLLHGPIPQSSLWIRVLAEKSLIKISTNGSVIMHKLVEQMGREIIRDDMSLARKFLRDPMEIRVALAFRDGGEQTECMCLHTCDMTCVLSMEASVVGRMHNLKFLKVYKHVDYRESNLQLIPDQPFLPRSLRLFHWDAFPLRALPSGSDPCFLVELNLRHSDLE…	832	100	832	At the end of contig. Gene otherwise not found in assembly.
	Po-0	tig00000030	100	2889	4308	1420	Not clear		Rsch-4	g208.t1	MVSSSAPRVSKYDVFLSFRGEDTRKTIVSHLYAALDSRGIVTFKDDQRLEIGDHISDELHRALGSSSFAVVVLSENYATSRWCLLELQLIMELMKEGRLEVFPIFYGVDPSVVRHQLGSFSLVKYQGLEMVDKVLRWREALNLIANLSGVVSSHCVDEAIMVGEIARDISRRVTLMHKIDSGNIVGMKAHMEGLNHLLDQESNEVLLVGIWGMGGIGKTSIVKCLYDQLSPKFPAHCFIENIKSVSKDNGHDLKHLQKELLSSILCDDIRLWSVEAGCQEIKKRLGNQKVFLVLDGVDKVAQVHALAKEKNWFGPGSRIIITTRDMGLLNTCGVEVVYEVKCLDDKDALQMFKQIAFEGGLPPCEGFDQLSIRASKLAHGLPSAIQAYALFLRGRTASP…	756	100	750
	Rsch-4	tig00000048	99.879	4116	12145	8030			Sf-2	g295.t1	MVSSSAPRVSKYDVFLSFRGEDTRKTIVSHLYAALDSRGIVTFKDDQRLEIGDHISDELHRALGSSSFAVVVLSENYATSRWCLLELQLIMELMKEGRLEVFPIFYGVDPSVVRHQLGSFSLVKYQGLEMVDKVLRWREALNLIANLSGVVSSHCVDEAIMVGEIARDISRRVTLMHKIDSGNIVGMKAHMEGLNHLLDQESNEVLLVGIWGMGGIGKTSIVKCLYDQLSPKFPAHCFIENIKSVSKDNGHDLKHLQKELLSSILCDDIRLWSVEAGCQEIKKRLGNQKVFLVLDGVDKVAQVHALAKEKNWFGPGSRIIITTRDMGLLNTCGVEVVYEVKCLDDKDALQMFKQIAFEGGLPPCEGFDQLSIRASKLAHGLPSAIQAYALFLRGRTASP…	1049	99.905	1049
	Sf-2	tig00000064	99.981	5179	5187	10365			Tsu-0	g188.t1	MVSSSAPRVSKYDVFLSFRGEDTRKTIVSHLYAALDSRGIVTFKDDQRLEIGDHISDELHRALGSSSFAVVVLSENYATSRWCLLELQLIMELMKEGRLEVFPIFYGVDPSVVRHQLGSFSLVKYQGLEMVDKVLRWREALNLIANLSGVVSSHCVDEAIMVGEIARDISRRVTLMHKIDSGNIVGMKAHMEGLNHLLDQESNEVLLVGIWGMGGIGKTSIVKCLYDQLSPKFPAHCFIENIKSVSKDNGHDLKHLQKELLSSILCDDIRLWSVEAGCQEIKKRLGNQKVFLVLDGVDKVAQVHALAKEKNWFGPGSRIIITTRDMGLLNTCGVEVVYEVKCLDDKDALQMFKQIAFEGGLPPCEGFDQLSIRASKLAHGLPSAIQAYALFLRGRTASP…	999	99.798	990
	Tsu-0	tig00000050	99.979	4870	2499	7368			Wil-2	g139.t1	MVSSSAPRVSKYDVFLSFRGEDTRKTIVSHLYAALDSRGIVTFKDDQRLEIGDHISDELHRALGSSSFAVVVLSENYATSRWCLLELQLIMELMKEGRLEVFPIFYGVDPSVVRHQLGSFSLVKYQGLEMVDKVLRWREALNLIANLSGVVSSHCVDEAIMVGEIARDISRRVTLMHKIDSGNIVGMKAHMEGLNHLLDQESNEVLLVGIWGMGGIGKTSIVKCLYDQLSPKFPAHCFIENIKSVSKDNGHDLKHLQKELLSSILCDDIRLWSVEAGCQEIKKRLGNQKVFLVLDGVDKVAQVHALAKEKNWFGPGSRIIITTRDMGLLNTCGVEVVYEVKCLDDKDALQMFKQIAFEGGLPPCEGFDQLSIRASKLAHGLPSAIQAYALFLRGRTASP…	1049	99.809	1049
	Wil-2	tig00000026	99.865	5179	7887	2710			Ws-0	g179.t1	MVSSSAPRVSKYDVFLSFRGEDTRKTIVSHLYAALDSRGIVTFKDDQRLEIGDHISDELHRALGSSSFAVVVLSENYATSRWCLLELQLIMELMKEGRLEVFPIFYGVDPSVVRHQLGSFSLVKYQGLEMVDKVLRWREALNLIANLSGVVSSHCVDEAIMVGEIARDISRRVTLMHKIDSGNIVGMKAHMEGLNHLLDQESNEVLL	207	100	207
	Ws-0	tig00000041	98.854	2268	2973	5214	Not clear		Ws-2	g275.t1	MVSSSAPRVSKYDVFLSFRGEDTRKTIVSHLYAALDSRGIVTFKDDQRLEIGDHISDELHRALGSSSFAVVVLSENYATSRWCLLELQLIMELMKEGRLEVFPIFYGVDPSVVRHQLGSFSLVKYQGLEMVDKVLRWREALNLIANLSGVVSSHCVDEAIMVGEIARDISRRVTLMHKIDSGNIVGMKAHMEGLNHLLDQESNEVLLVGIWGMGGIGKTSIVKCLYDQLSPKFPAHCFIENIKSVSKDNGHDLKHLQKELLSSILCDDIRLWSVEAGCQEIKKRLGNQKVFLVLDGVDKVAQVHALAKEKNWFGPGSRIIITTRDMGLLNTCGVEVVYEVKCLDDKDALQMFKQIAFEGGLPPCEGFDQLSIRASKLAHGLPSAIQAYALFLRGRTASP…	1049	99.809	1049		Protein	Seq	Len	% id	aln len
	Ws-2	tig00000051	99.865	5180	2406	7585			Wu-0	g93.t1	MVSSSAPRVSKYDVFLSFRGEDTRKTIVSHLYAALDSRGIVTFKDDQRLEIGDHISDELHRALGSSSFAVVVLSENYATSRWCLLELQLIMELMKEGRLEVFPIFYGVDPSVVRHQLGSFSLVKYQGLEMVDKVLSVDEAIMVGEIARDISRRVTLMHKIDSGNIVGMKAHMEGLNHLLDQESNEVLLVGIWGMGGIGKTSIVKCLYDQLSPKFPAHCFIENIKSVSKDNGHDLKHLQKELLSSILCDDIRLWSVEAGCQEIKRDLGIKRFFLVLDGVDKVAQVHALAKEKNWFGPGSRIIITTRDMGLLNTCGVEVVYEVKCLDDKDALQMFKQIAFEGGLPPCEGFDQLSIRASKLAHGLPSAIQAYALFLRGRTASPEEWEEALGALEARITSLLH…	699	91.333	750	Gene split over two gene models due to transposon insertion	g91.t1	MSLQQAPWVISECNRFNSLRIMRFSHKENGESFSFDVFPDFPDLKELKLVNLNIRKIPSGICHLDLLEKLDLSGNDFENLPEAMSSLSRLKTLWLQNCFKLQELPKLTQVQTLTLTNCRNLRSLVKLSNTSQDEGRYCLLELCLENCKSVESLSDQLSHFTKLTCLDLSSHDFETLPSSIRDLTSLVTLCLNNCKKLKSVEKLPLSLQFLDAHGCDSLEAGSAEHFEDIPNKEAHTRNDYFQETEMSSYVLKTQATRNRQTIRLPKITHAVMYVGIPICITLVAALVILLLRVFK	295	99.322	295
	Wu-0	tig00000016	99.612	4125	11707	7585	Yes		Zu-0	g99.t1	MVSSSAPRVSKYDVFLSFRGEDTRKTIVSHLYAALDSRGIVTFKDDQRLEIGDHISDELHRALGSSSFAVVVLSENYATSRWCLLELQLIMELMKEGRLEVFPIFYGVDPSVHTGKLNYNFPAIMVGEIARDISRRVTLMHKIDSGNIVGMKAHMEGLNHLLDQESNEVLLVGIWGMGGIGKTSIVKCLYDQLSPKFPAHCFIENIKSVSKDNGHDLKHLQKELLSSILCDDIRLWSVEAGCQEIKKRLGNQKVFLVLDGVDKVAQVHALAKEKNWFGPGSRIIITTRDMGLLNTCGVEVVYEVKCLDDKDALQMFKQIAFEGGLPPCEGFDQLSIRASKLAHGLPSAIQAYALFLRGRTASPEEWEEALGALESSLDENIMEILKISYEGLPKPHQNV…	1013	95.615	1049
	Zu-0	tig00000024	99.163	5020	7633	2646
