# Supplementary material for: Transgressive segregation reveals mechanisms of Arabidopsis immunity to Brassica-infecting races of white rust (Albugo candida)
Source: Proc Natl Acad Sci U S A. 2019 Jan 28;116(7):2767–73. doi: 10.1073/pnas.1812911116 (PMC6377460; doi:10.1073/pnas.1812911116)
Supplement: Supplementary File [file pnas.1812911116.sd03.xlsx]

## Sheet: v2.4_final.txt
312255_1	atggaagatctcaaggcagtacgagctgatctgttacgtaaggtgcagacagcagaagagggaggtctacaaaggcttcatcaaatcaaggtatggcttaagagagtcaagactatcgaa											Species	Number of genes	Number of baits
312255_10	gttgctcgagcatgttgtggcttgccactagcgctaaacgttattggagagacaatggcatgcaagaagactacacaagaatgggatcatgcattagacgttttaacaacatatgctgca											AA = Aethionema arabicum	112	3108
312255_11	ttttaacaacatatgctgcaaattttggtgctgtgaaggagaagattcttcctattttgaagtacagctatgataatctagaaagtgacagtgtcaaatcttgtttccaatattgctctc											ATx = Arabidopsis thaliana	219	5624	Note:-some At baits have different names if not originating in Col-0. Also included are introns if larger than 350bp in Col-0.		5539	85
312255_12	ttgtttccaatattgctctctgtttcctgaagacgcgttaatagaaaaagagaggctgatagattattggatatgcgagggattcattgatggatatgaaaacaaaaaaggagctgtgga											Bra = Brassica rapa	167	5020
312255_13	aacaaaaaaggagctgtggaccaaggctatgagatactcggtactcttgttcgtgcctctttgttggtggagggaggaaagttcaacaataagtcatatgtgaaaatgcatgatgtggtt											Tp = Eutrema parvulum	72	1748
312255_14	tgaaaatgcatgatgtggttcgtgagatggccctgtggatagcatctgacctcaggaagcatataggtaattgcattgtacgagccggttttgggttaaccgaaataccaagggttaagg											[0-9] = Arabidopsis lyrata	166	4500
312255_15	cgaaataccaagggttaaggattggaaagttgtgagaaggatgtcattggtgaataacaggattaaagaaatacatggcagtcctgagtgtcctaaacttacaactttgttccttcagga											Total	736	20000
312255_16	acaactttgttccttcaggataaccgccatctggtaaatatctccggagaattcttcaggtctatgccgaggctagttgttttggatctatcatggaatatcaatctcagtgggttgcca
312255_17	tcaatctcagtgggttgccagagcaaatatcagagttggtttcattgcgatatcttgacttgtcagattcaagcatagtgagattgccagttggtttacggaagctgaaaaagctgatgc
312255_18	gaagctgaaaaagctgatgcatctgaatctagagtctatgttgtgccttgagagtgtttcagggatatcgcatttgtcgaacttgaagactttgaggctattaaatttcagaatgtggct
312255_19	ttaaatttcagaatgtggctaactataagcttattggaggagctggaacgcttggagaatttagaagttctaaccatagagatcacgtcaagtccagcattggaacaactgttatgctct
312255_2	agagagtcaagactatcgaatcccaattcaatgatctatatagtagtagaactgttgaacttcaaaggttgtgtttttatggtgctggctcgagaaacttaagattgaggtatgactatg
312255_20	tggaacaactgttatgctctcacaggttggtgagatgtcttcaaaaggtatctataaaatacattgacgaagaatcagtcagaatattgacgttgccatctataggtgatctccgtgaag
312255_21	tataggtgatctccgtgaagtcttcatagggggatgtgggatacgggatataattatagaagggaacacaagtgtgacaagcacatgctttcgaaatctatccaaagttctgatagctgg
312255_22	tccaaagttctgatagctggttgcaatggtcttaaagatttgacgtggttgttgtttgctcctaacctcactcatctcaatgtttggaactcaagcgaagtagaagagataataagccaa
312255_23	tagaagagataataagccaagagaaagcttcgagggctgatatagttccttttcggaaactagaatatctacacttgtgggatttaccagaactgaagagcatatactggggtcctttac
312255_24	catatactggggtcctttaccgtttccatgtctgaatcagatcaacgtacaaaacaattgtcaaaagctgagaaagcttccattggattctcaaagttgcattgcgggtgaagaactcgt
312255_25	attgcgggtgaagaactcgtcatacaatacggagatgaagaatggaaagaaaaagttgaatgggaggataaagccacaagactccggttcttgccatcctgcaaagcaatgggaggttgt
312255_26	gcaaagcaatgggaggttgtttaacagtctcgttgtcatgtgatcaagttgtgaatcaaatctctcaaggtttatgcatcaatgcaggttatgtttgcaagctttccgagaatctagtgg
312255_27	gctttccgagaatctagtggctatgaagaaagacatggaagtgctcaagttgaagcgagatgatgtgcaaagaagggtagatagagaagagttcacaaggcgtcgtgaaaggctttctca
312255_28	cgtcgtgaaaggctttctcaagtccaaggatggctaacgaatgtctcgaccgtcgaggacaaattcaatgaactgtttatcactaatgacgttgagcttcaaaggttgtgtctcttcgga
312255_29	aaaggttgtgtctcttcggattttgctctaaaaatgtgaaagctagctatctttatgggaaaagggttgtcatgatgttgaaggagattgagagtcttagttctcaaggagattttgata
312255_3	aagattgaggtatgactatggaagaagggtcttcttgatgttgaatatggttgaagacttaaaatctaaagggggttttgaagaggtggctcatccagctacgagagctgtgggggagga
312255_30	ttctcaaggagattttgatacggtgactgtggccaatccgatagctaggattgaagagatgcctattcaacctacaatcgtaggtcaggaaacaatgctcggaagggtctggacccgtct
312255_31	ggaagggtctggacccgtctcacgggagacggagacaagattgtgggtctttatggcatgggtggagtaggcaaaaccacccttctcacacgaatcaacaacaagttttctgaagaatgt
312255_32	acaagttttctgaagaatgtagcgggtttggggttgtgatatgggttgtggtgtctaaaagtccagatatccgtaggattcaaggagacatcgggaaaagactagaccttgggggcgaag
312255_33	actagaccttgggggcgaagagtgggataatgaaaatgaaaaacagagagcccttgacatatacaatgtccttgggaaacaaaaatttgtgttgttgttggatgatatatgggagaaagt
312255_34	gatgatatatgggagaaagtgaatttagaagcgctcggagttccttatccaagcaaacaaaatggatgcaaagtagcctttaccactcgttctagagatgtttgtgggtgtatgggggtt
312255_35	tttgtgggtgtatgggggttgatgacccggttgaagtcagttgtctagaacccgacgaagcttggaaactgttccaaatgaaagtcggagaaaacacattgaaaggccatccagacattc
312255_36	gaaaggccatccagacattcctgaacttgcaagagaaaccatggcatgcaaaaggatggtacaagaatggcgtaatgcaattgacgttttgagctcatatgctgcagaattttctagcat
312255_37	gctgcagaattttctagcatggaacaaattcttccaattctaaagtatagctatgataatttaatcaaggagcaggtgaaaccatgtttcctatattgctctctgtttcctgaagattat
312255_38	ctctgtttcctgaagattatcgtatggagaaagagaggttgatagactattggatatgtgagggattcattgatgaaaatgaaagtagagaaagagcattaagccaaggttatgagatca
312255_39	aagccaaggttatgagatcattggtatccttgtccgagcttgtttgttgttggaggaagcaatcaataaagaacaagttaaaatgcatgatgtggttcgggagatggctctatggatagc
312255_4	acgagagctgtgggggaggaaaggcctctacaaccgacgattgttggtctggaaacaattctcgaaaaggcatggaaccacctcatggatgatggaactaagattatgggtctctatggc
312255_40	gagatggctctatggatagcatctgatctcgggaagcataaagaaagatgtattgtgcaagtcggtgttggattacgtgaagtacccaaagtcaagaactggagttctgtgagaaagatg
312255_41	ggagttctgtgagaaagatgtcgctgatggaaaatgagattgaaacgatatctggcagtcctgaatgccaggaacttacaactctgttccttcagaaaaatggctcattgctacatatct
312255_42	tggctcattgctacatatctcggatgaattcttccggtgtatcccaatgctagttgttttggatctatcagggaatgcaagtctccggaaattgccaaaccaaatatccaagttagtctc
312255_43	caaatatccaagttagtctccttgcggtatcttgacttgtcatggacatacatgaagcggctacctgttggtctacaagagttgaaaaagctgagatatttgagattggattacatgaag
312255_44	tgagattggattacatgaagagacttaagagtatttcagggatatcaaatttgtcaagtttgaggaaattgcaacttttacagtctaaaatgtcgctagacatgagcttagtggaggagt
312255_45	catgagcttagtggaggagttgcagctcttagaacatttagaagttctaaacataagtatcaagtcaagcttggttgtggagaagttgttagatgctccccggttggtgaaatgtcttca
312255_46	cggttggtgaaatgtcttcaaattgtcgtacttagaggacttcaggaagaatcatccggagtattgagtttgccagatatggataatctccataaagtcatcataaggaagtgtggaatg
312255_47	tcataaggaagtgtggaatgtgtgagataaagatagagaggacaactttatcatcaccatggagcagaagccccaaaactcaattcctcccgaacctctccactgtgcatataagtagct
312255_48	cactgtgcatataagtagctgtgagggtctgaaggatttgacgtggttgttgttcgctcctaacctcactagtcttgaggttctggactcagggctagtagaaggaataataagccaaga
312255_49	gaaggaataataagccaagagaaagctacgactatgagtggtatcattcctttccagaaactagagagtctacgtctacacaatcttgcgatattgaggagcatctactggcaacctctg
312255_5	agattatgggtctctatggcatgggtggagtaggaaaaacaactcttctcactcggatcaacaataggttttgtgacactaatgatggcgttgaaatcgtcatttgggttgtggtgtctg
312255_50	gcatctactggcaacctctgccttttccatgtctaaagacaatccacataacgaagtgtctggagctgagaaagcttccactggattctgaaagtgtcatgagggttgaagaacttgtca
312255_51	gagggttgaagaacttgtcattaaataccaagaggaagaatggcttgaaagggttgaatgggacgacgaagccactaaactccgtttcttacctttcttcaagttctttggacctgaatg
312255_52	aaataccaagaggaagaatggcttgaaagggttgaatgggacgacgaagccactaaactccgtttcttacctttcttcaagttctttggacctgaatggcaagttatgtatgtgcggtag
312255_6	catttgggttgtggtgtctggtgatctacaaatccacaagatacaaaaagagattggcgagaaaataggatttgaaggcgtggaatggaaccagaaaagtgaaaaccagaaggcagtcga
312255_7	gaaaaccagaaggcagtcgacatactcaattttctgagcaaaaagagatttgtgttgcttttggatgacatttggaggagagtggaattaaccgagattggaattccgaatccaacaagt
312255_8	gaattccgaatccaacaagtgagaacggatgcaaaatagcattcaccactcgctctcaaagcgtatgtgcgagcatgggggttcatgatccgatggaagtccgatgtttaggtacagatg
312255_9	ccgatgtttaggtacagatgatgcgtgggatttgttcagaaaaaaagtaggacaacccacactagaaagccacccggacattcccgaaattgcaagaaaagttgctcgagcatgttgtgg
320248_1	atggtaacctacgaccaaaagcatcaagtgtacatcaattttcgaggaaaggatatgcgtcgtcattttgtcagctacttaacgcacgccttgaaaatgaacggagtcagcttcttccta
320248_10	ctcggtgaacttgactggattaagaagggaagcaagattattataacaacgtgtgacaagtcattgcttgagggatttgctgatgatacctatgtggtcccaaaattgaacgacagagtg
320248_11	caaaattgaacgacagagtggcccttcagctatttagttatcatgccttccatggtcaaaattttaatttcaccagtagcttactgacgctctctagaatgtttgtggattatgctcgag
320248_12	gtttgtggattatgctcgaggacacccattgactcttaaattactaggtagggaactttatgagaaagacgaggttcactgggcacctatattggaaatgttgacaaaacaatccaatag
320248_13	ttgacaaaacaatccaataggatgttccaagtgtgctttttcaaatcagaggatgagtactttgttaggagtttactagattcaggagatcctgactctactaatgctgtgagtgaagta
320248_14	ctaatgctgtgagtgaagtaaaagatcttgtcaacaagttcctgattacaattgctggtggccgagtagagatgaatgttccactatatacattctctaaagaccttggttctcctcggt
320248_15	agaccttggttctcctcggtggcttaggctgtggaactacgaagatatcatcaacaagctaatgaaaatgaaaaaatcagatgccaatattgtaagaggtattttcttagacacgtcaaa
320248_16	attttcttagacacgtcaaagttaacgaagagcatgtgcttggacattttaaccttcattgatatgcgcaatcttcgatacatgaaaatatatgattcatgttgtcctcggcaatgtaac
320248_17	gttgtcctcggcaatgtaacgctgagtgcaaattaaacttcccggatgggcttgaatttcccttgggagaggttcgatatcttcattgggtgaaattcccattggaggagcttccaccag
320248_18	attggaggagcttccaccagacttcagacccgagaatcttgttgaccttaggctgccatacagcaagattacacgagtttgggaaggcgaaaaggatacaccacggttgaagtgggtaga
320248_19	ccacggttgaagtgggtagatctaagccactcaagtgagctgctcgacttgtcagcactgtcaaaggctgaaaatcttcaaagactaaatctggaagggtgcacgagtttggatgagttt
320248_2	acggagtcagcttcttcctagatgaaatggaggtaaagggtgtagatcttggataccttttcaagaggatcgaggagtcaaaacttgcactcgtaataatctctagcaggtatacagaat
320248_20	gcacgagtttggatgagtttccgttggagattcaaaatatgaagtctcttgttttcctgaatctaagaggatgcatacgtctttgttctcttccggaggtgaatttaatctctctgaaaa
320248_21	gaatttaatctctctgaaaacactcatcctcagtgattgctcaaacctagaggaatttcagctaatttcagaaagtgtagaatttctacatttggatggcacagcaatcaaaggacttcc
320248_22	acagcaatcaaaggacttcctcaggctatacagaaactccagaggcttgtcgtgttgaatttgaaaaattgcaaaatgttggcgtgtcttcccaattgtctgggcaacctgaaagctctt
320248_23	tgggcaacctgaaagctcttgacaagctaatactctctggttgttcaaggcttaagaatcttccggatgtcaggaatagcttaaaacatctccacactttacttttcgatgggacaggag
320248_24	acttttcgatgggacaggagcaaaagagatgccaagcatctcatgcttcactggatccgaaggcccagcttctgcagatatgttcttacaaactctaggatccatgacagaatggccatg
320248_25	tccatgacagaatggccatgtgctgttaacagagtatcgtcactgcgacatctatgtttgagtggaaatgattttgtcagcctgcaacctgacattgggaaactttataatctgaaatgg
320248_26	aactttataatctgaaatggcttgacgtgaagcattgcacgaagctgagatctgttccgatgcttccaccaaaactacagtactttgatgcacatggctgtgattcactgaaaagagttg
320248_27	tgattcactgaaaagagttgcagatcctatagccttttcggtgttgtctgatcaaatccatgccaccttcagttttaccaactgcaacaagttggatcaagacgcaaaggatagtatcat
320248_28	gacgcaaaggatagtatcatatcctatactctgcggagaagccagttagtgcgagatgaactcactcaatacaatgggggtttagtttcggaagctttgattggaacttgttttcctggt
320248_29	ttggaacttgttttcctggttgggaagtaccagcgtggttcagtcaccaagcctctggatcggtgttaaagcccaagctgcctgcacactggtgtgacaacaagtttactgggattggtc
320248_3	ctctagcaggtatacagaatcggcttggtgcttaaatgagctggtgaagatcaaagagctcagagacgaaggcaaactcgtagccattccaatcttctacaaggtggagccatcacaggt
320248_30	caagtttactgggattggtctatgcgctgttatcttatttgatggctaccacaaccagaggaaacgtgtcttattaaaatgtaattgtgagttcaagaatgaatacgggtctagtcagcg
320248_31	gaatacgggtctagtcagcgctttagctggactgttggagatgacgatgaagagaaatgtgtttgtactgaaacctatattgagtttgaagtgacagatggtatggaagcgatcgaagat
320248_32	tttgaagtgacagatggtatggaagcgatcgaagattgcgaggtggtgaagtgtggctttagtttggtaaattcaccggaagaaaggaggaatatatgttccgatataaagactttgtaa
320248_4	aaggtggagccatcacaggttaaaaaactgaagggagtattcggtgataactttaggagtttgtgccgtatgaatcaggatcaccatatcaatactaaatggatggaagctttgatgtct
320248_5	ggatggaagctttgatgtctatggcgtccacgatgggcttctacttggatgagtacagttctgagagcgagttcatcaaacatatcgtcaaggaagttctaaggattattacgcagcagg
320248_6	aaggattattacgcagcaggaaggagaaaaaccgtctttctttggaatggagcaacgtatgaagcaattggagaataaattagattttgacggcaatgatactcaaattattggagttgt
320248_7	actcaaattattggagttgttgggatgcctggtattggtaaaaccactctcgcaatgatgctgcacgaaaagtggaaacgaaagtttataagttgcgttacttatctagatatcagtaag
320248_8	cttatctagatatcagtaagaattcagaggacgataggccagtgcagctgcgaaggacactcctggaagatttactcaagggaaaggttccagatataggtgacgagacaacacatggat
320248_9	tgacgagacaacacatggatctgtgaaagttgcactactcaagaccaaaatttttgctattctcgatgacgtgagtgacaagagacagttagagtttctcctcggtgaacttgactggat
320641_10	gtggtccgtgaaatggctatcttggaaatcacaaggagagatgtattgtacaaggtggagctaagttacgcaaatatgtcgttgatgcgtactaacatcaaaatgatatctggcaacccc
320641_11	aaatgatatctggcaaccccgattgtcctcaacttacaactctccttctcaaaacaaactacaagttggaaaatatttcaggtgaattttttatgtctatgccaatgctagtagtcttgg
320641_12	gccaatgctagtagtcttggatctgtcaatgaactaccgcctcgaagaattgccagaagaaatatcagagttggtctccttgcagtttcttgacttgtcatacacaagtatagatcgact
320641_13	tacacaagtatagatcgactgtcagttggaatacaaaagttgaaaaaactattacatctaaatatggaatccatgtggagacttgagagtatttacgggatatcgaatttgtcgagtttg
320641_14	tatcgaatttgtcgagtttgagattattgaaactacgaaattccacggtattggtagataacagcttaatagaggagctgcaactcttggaatatctagaaactcttaccctaacaatac
320641_15	aactcttaccctaacaataccatcaagtttgggtttgaagaaactgttctctgctcacaagttggtgaaatgcattcaaaaggtatctataaagaaccttgaggaaaaaacattcaagat
320641_16	gaggaaaaaacattcaagatattatcttttccagtcatggataatctgaatagtctcgccatatggaagtgtgacatgttggagataaagatagagaagtcaccatcatggaacaaaagt
320641_17	caccatcatggaacaaaagtccaacaagttcatgcttctctaacctctcatatatatggatacgagagtgttcgggtctaagggatttgacgtggttgttgtttgcaccaaaccttattg
320641_18	gtttgcaccaaaccttattgatctgacggttggttcgataaatgaactagaggatataataagcaaagagaaagctgatcaagctagagaagagcaaggtaatattattccttttcaaaa
320641_19	aatattattccttttcaaaaactggaatctctctccttgattgatttacctacgttaaaaagcatctactggagtcctctaccttttccatctcttaagagaatcaaagtacaaaagtgt
320641_20	gaatcaaagtacaaaagtgtcgaaaacttagaaggcttccattcgactctaaaagtggtgttgtaggtgaagatcttgtcataaattacggagaggaggaatggatagaaagagttaaat
320641_21	atggatagaaagagttaaatgggaagacgaagccacaagacttcgtttcttatcttcttcctacaaaacccataaagaaatgactaaactatctagctctgcgggaacttgtgggataaa
320641_22	agagttaaatgggaagacgaagccacaagacttcgtttcttatcttcttcctacaaaacccataaagaaatgactaaactatctagctctgcgggaacttgtgggataaaagatttctaa
320641_3	tgacgtgtctagagatgtacatatagaaaagattcaagaagacattgctgaaaaactagctatttatacacactttcttaaggaaaaggagattcttgttattattggacgacgtgtgga
320641_4	attattggacgacgtgtggaagaaagtggatataacagagataggatagtatttaccactcggtctagagaaatatgtggacacatgggagtttatgatcctatggaagttcagtatctg
320641_5	ctatggaagttcagtatctggcagagaatgatgcatgggaattgtttcaacgaaaagtcggacaaaaaacattattgagtcatccagacatttctatgctagcaagaaaaattgctaaaa
320641_6	agcaagaaaaattgctaaaaaatgtcatggcctaccgttagcactcaatgtcattggtgagaccatgtcatgtaaaacctctgtatatgaatggaaacacgcaatcgacagaattttcaa
320641_7	gcaatcgacagaattttcaagaatggaagagtatattctccctgttctttgttgtatagctacgacattttgaaaggagaacatgttaagtcgtgcttccaatattgtgttctatttcct
320641_8	aatattgtgttctatttcctgaagatcacaaaatacgtaaagaagaattgatagagtattggatatgcgagggttttgttgatgggaaagatggtagagaaagagctctaaaccaaggtt
320641_9	aagagctctaaaccaaggttatgagatacttggtacccttttacgtgcaggtttattgttggaggatgcaaagactaaatcatatgtgaaaatgcatgatgtggtccgtgaaatggctat
323301_1	atggtagatgctatcactgggtttgttttgaaaaagatcggtggctatcttatcaatgaagtgtcgatgttgattggagtcaaagacgatctagaggagctgaagacggagttgacgtgc
323301_10	agagtcatcatcactacgcgtatcagagcactagccgaaggcgtggatgggacagtctatgctcataagttaaggttcttgacgtttgaagaaagctggacattgtttgaacagaaagca
323301_11	cattgtttgaacagaaagcattcaggaatattgaaaagatcgatgaggatctgcggagaactggaaaagaaatggttcaaaaatgtggtggattaccgcttgctatagtcgtgctttccg
323301_12	tgctatagtcgtgctttccgggattttgtctaggaaaaggacaaacgagtggcatgaggtgtgtgctagtttatggagacgtctaaaggatgactccattcatgtttccactgtgtttga
323301_13	catgtttccactgtgtttgatctaagcttcaaagatttgcggcatgagtccaaactctgttttctgtaccttagtatcttccctgaggaccacgagatagatatagagaaattgatccac
323301_14	atatagagaaattgatccacttacttgtagcagaaggatttatacaagaggatgaagagatattgatggaagacatggctcgagattatatcgacgagctgatagatagaagcctagtca
323301_15	gatagatagaagcctagtcaaagctgaaagaatagaacgaggcaaagtcatgtcctgcaaaatccatgatcttctgagagacgtgattatcaagaaagccaaagagcttaactttgtaaa
323301_16	aaagagcttaactttgtaaatatatacaacgagaagcatcattcttctgctatttgcagaagggaagtgtttcatcttattaataacagcttcccgtacgacagaagtgtaaacaaacgg
323301_17	acagaagtgtaaacaaacggatgcgatccttcttaatcatcggagaaggagggggtattgtcaagaccacaaacttgaaactgaagctacttcgagtgctagatattggaaggctttctt
323301_18	agatattggaaggctttcttttgatagtgagttttatacccatacgactttaccagatgtaattggggatttaatccacctgaggtatctagggatcggtgatatttatgtcagcatttt
323301_19	gatatttatgtcagcattttaccagcttccatctccaatttacggtctctacagacactaaatgcatcaggccataagctcttccagtacacgaccgatctaagtaatattacaacacta
323301_2	tgaagacggagttgacgtgcatccatggttatcttaaggatgttgaagctcgagaaagagaagaggaggtctcaaaagagtggacaaaacttgttttagatatcgcctatgacatcgagg
323301_20	taagtaatattacaacactaaggcatgtcattggaaaatttgtgggagaatgtctaataggcgacggagtaaaccttcagaccttgaggtctatctcttcctacagctggagcaagctga
323301_21	ctacagctggagcaagctgaaccatgagttactcataaatcttcgggacttggagatctacgacgactctaactgggtagaccagagaacagtttcgttagacttggtttccttttctaa
323301_22	gacttggtttccttttctaaactgaaaaatctccgtgtcctcaagctcgaaatgagaaacttcaagttatcgtcgaaatcaaaaacgacaattgggttagtggatgtggactttcccagt
323301_23	tggatgtggactttcccagtcttgagtctctgacacttgtcggaataactttcgaggaagacttaatgtctgctttgcagatattacctagactggaagatctggtcttgaaagattgta
323301_24	tctggtcttgaaagattgtagttacccgggagcgaagatcatcagcatcagtgcacaaggttttggtcggttgaggaatcttgaattgttcatggaaatattagatgagttgcggattga
323301_25	ttgaggaatcttgaattgttcatggaaatattagatgagttgcggattgaagaagaggccatgcctagtttaataaagctgattctgatgattccagatcgattgagagcatttgtttga
323301_3	tatcgcctatgacatcgaggatgttttggacacctatttcttgaaagttgaagaaagatcacagagacgaggcttgtcgagaatgaccaacaaaataggcaagacgaaagatgcgtacag
323301_4	aagacgaaagatgcgtacagcataggttgtgatatcagaaacctcaagagaagaatcttggatatcactcgcaagagggagacttatggtataggaggcttcaaagagcctcaaggagga
323301_5	tcaaagagcctcaaggaggagggaatatttcaagtttgagagttaggcagcttgggcgtgctcgatctgttgatcacgaagagttagtaattggtttggaagatgatgctaagattcttt
323301_6	agatgatgctaagattcttttggtaaaacttcttggtgataataaggaggacaagaggcatattatctccatcttcggtatgggaggtctcggaaaaactgcacttgccaggaagcttta
323301_7	gcacttgccaggaagctttacaactcaggggatgtgaagagaagatttgattgccgtgcgtggacctatgtttctcaagagtataaaactggagatatacttatgagaatcattagatct
323301_9	tctagaagggaaaaagtatttggtggtcgtggatgatatatgggagcaagaagcgtgggagagcttgaagagagcgttaccgtacaatcacggaggaagtagagtcatcatcactacgcg
323710_1	atggtggattgcagcgatgtttacatcagcttcgatagaagagaggatacggtacggtactcttttgtcagccacctctccgccgctttccaccgcagaggagtatcttcgttcaccgga
323710_10	gtgttttctctatgtcgggtcaatcagatatatgaggttccaggtttaaatgaggaagaggctctacagctattctcgcggtgtgcatttggaaaggacattagaaatgagactcttcag
323710_11	ttagaaatgagactcttcagaaactatcaatgaaagtgattaactatgctaatggaaatcctttagttctgactttttttggatgtatgtcaagggagaatcctagacttagagagatga
323710_12	tcctagacttagagagatgacattcctcaaactcaagaaatatctggcacatgagattcatgatgcagtcaagagcacatatgattcgctcagttccaacgagaagaacatatttcttga
323710_13	gagaagaacatatttcttgatattgcgtgtcttttcagaggagaaaatgtcgattgtgtgatgcatctgcttgagggatgtggtttcttttcacgtgttgaaatcaatgttcttgttgag
323710_14	aaatcaatgttcttgttgagaagtgtttggtgagtatcgcagaaggcagggtggtgatgcataatttgatccaatccataggtcacgaaattatcaatggaggaaagaggcgttccagac
323710_15	aggaaagaggcgttccagactgtggaaaccttcaagaattaagtattttctagaagatacacaagttttgggtagcgaagatattgaagccatatatctggacccatctgccttaagctt
323710_16	gacccatctgccttaagctttgatgtcaatcctctggcgtttgagaatatgtataatcttagatatctgaagattttcagttccaatcctggaaaccattctgctctacaccttcccaaa
323710_17	ctgctctacaccttcccaaaggcgtcaaatctctaccggaggagttaaggttactgcactgggaacaatttccattgttatccttaccacaagatttcaacactagaaatcttgttatac
323710_18	cactagaaatcttgttatactcaacatgtgttacagtaaaattcagagactttgggaaggaaccaaggaacttgggatgctgaaaaggatcatgctttgtcattcacaacaactagttga
323710_19	cattcacaacaactagttgatattcaagaactccaaaatgctcgaaatatcgaggtaattgatctccaaggttgtgcaagactacaaagatttatagcaacaggtcatttccagcatctt
323710_2	gagtatcttcgttcaccggagaacacggctccgattcggaaaccaatggattctccaagttggagaagtctagggcttctgtagtcgttttctctgagaaatacccgtcatctaagtcat
323710_21	acaaactggcttaagatcaataccaactgtgatcttctctccacaagataactcatttatttatgatcatcaagatcacaagttcttgaaccgggaggtctcgtctgaatcgcaaagtct
323710_22	tcgtctgaatcgcaaagtctgtcaatcatggtttatctaaaatacctcaaagttcttgatctttctcattgcttagggcttgaggatattcacggtataccaaaaaacctgagaaagtta
323710_23	caaaaaacctgagaaagttatatcttggtggcaccgccatacaagaactgccttctctcatgcatctttctgaactggttgtattagatttggagaactgcaaacgccttgaaaagttac
323710_24	caaacgccttgaaaagttaccaatgggaataggtaacttgagttctcttgcggtgcttaatctctctggatgctcagagcttgaggatattcaaggtatcccaagaaacttggaagagtt
323710_25	ccaagaaacttggaagagttatatcttgctggcaccgctatacaggaagtgccatcgtcaatcaagcatctctcagaacttgtagttttagatttacagaactgcaaaaggcttcgacat
323710_26	actgcaaaaggcttcgacatcttccgatggagattggtaacttaaaatctcttgtcacacttaagctaacggatccatctgggatgtccataagagaagtatccacatcaattatccaga
323710_27	atccacatcaattatccagaatggtatatcagaaattaacatcagtaatttgaattatcttctcttcactgtcaatgagaatgcagatcagcgtagagaacatttgcctcaaccaaggct
323710_3	atacccgtcatctaagtcatgcatggaggagctgctcaaggtttccgaacaccggagaaaaaattgtctcgcggtggttccggtgttttacccagtcacgaaatcgtttgtgaagaaaca
323710_31	gagtcagtttcttggggatttgagcagtttcctagtcattacaccttcagcgattgcttcaataggtctccaaaagtggctagaaaacgagttgtaaaaggcctggctaaagtagcaagc
323710_32	gcctggctaaagtagcaagcattggcaacgaacgtcagcaggaactcatcaaagcacttgcattcagcatttgcggtgcgggagcagatcagacatcctcttataatttgcgggcaggtc
323710_33	ttataatttgcgggcaggtccatttgcaacgatagagataactccttccctgcggaagacactcttggggtttgctatcttcattgtagttacgttttcggatgatagtcacaacaacgc
323710_34	gatgatagtcacaacaacgctggtcttggcgttaggtgcgtaagcagatggaagactaagaaaagggtctctcatagagcagagaaagtttttaggtgttgggctccgagagaggctcct
323710_35	gggctccgagagaggctcctgaggttcaaagggatcacatgtttgtgttttatgaggatgccgaaacgcatcgaggtggtggtgagggaaacaaaccaaatctaagttctaatcacgttg
323710_36	tctaagttctaatcacgttgaatttgaattccaagcagtaaatgggagaaacaaggtcttaggaagtaattgcatggtgacagaatgtgatgtttgtgttataacagctgcaactggtgc
323710_37	ataacagctgcaactggtgcgacgagtctcagtgtaacaaatgctagtaaggacatgagtttaagtaagaatcattctccaaagctttcaagtgtgcttgctaagcttcaatttaagcgc
323710_38	acaaatgctagtaaggacatgagtttaagtaagaatcattctccaaagctttcaagtgtgcttgctaagcttcaatttaagcgccctgggaggttcggtggttgtgtttgcctagagtga
323710_4	aaatcgtttgtgaagaaacaaatctgcaatttggccgatgttagaagcgattggcgaactgctctattggaaactgtagacttaccaggccacgagttatacgatacgcaaagtgactct
323710_5	acgatacgcaaagtgactctgactttgtggtggagattgtggctgatgtgcgtgagaagctcaacatgacagacaatattggaatctactcaaagttgggcaagatagaaacattgattt
323710_7	tttgaccaactctctggtgactatgaggcttcttgtttcatcagagactttcacaaggcgtttcatgagaagggactttatggtttgttagaggtacattttgggaaaattcttagggaa
323710_8	ttgggaaaattcttagggaagagcttggcataaacagttccattacaagaccgatcctccttacaaatgttttacgccataaaagagttcttgttgttcttgatgatgtgtgcaagcctc
323710_9	tgatgatgtgtgcaagcctctagatgcagagtcgtttcttggagggtttgattggttttgtccgggaagtttgatcatcataacttcaagagataaacaagtgttttctctatgtcgggt
327329_1	atggaatcatctactcctccctctgcagaattcgatgtgtttctcagtttcagaggctttgacacacgcaacaacttcaccggtcatcttcaaaaagcacttcgtctgagaggaatcgac
327329_10	cactgcaaatggtatcaaggaggaagtagaattatcattactactagagactgtaaactgatcgagacgatcaaaggccgaaaatatgtgctcccgaaattgaatgatagagaagccttg
327329_11	tgaatgatagagaagccttgaagctttttagcttgaatgcgtttaatgactcttgcccttcgaaagagttcgaaggtttgacaaatatggttctagattacgctaaaggccaccctttgg
327329_12	cgctaaaggccaccctttggctcttaaggtgttaggatctgatctttgtgagagggataatctgtactgggaagctaaactggatagactgaaatgtagatcacatggagatatctacga
327329_13	tcacatggagatatctacgaagttctggaaacaagctacgaggagcttaccattgagcagaagaatgtttttctcgatattgcatgttttttcagatcagagaacgtggattacgtgaca
327329_16	catggtaaccagtgccaatggcatatcagactatgggacagtgaggatatttgtgacatactaaccaaaggccagggcactgacaagataagagggatttttctcgacacatcaaaacta
327329_17	ttctcgacacatcaaaactaagagcaatgcgtctaagtgccaaagccttaaaagggatgtacaatctcaaatacttgaaaatttatgattctcattgttcccgtggatgtgaagtggaat
327329_18	ccgtggatgtgaagtggaatttaaactgcacttgcggaaggggcttgattaccttcctaatgagcttacatatctacattggcatggttacccactacagagtatccctttagactttga
327329_19	agtatccctttagactttgaccccaagaatcttgtagaccttaaattgccacatagtcaattagcagaaatttgggatgatgaaaaggatgctggaatgctcaaatgggttgatcttagt
327329_2	ttcgtctgagaggaatcgactcattcatcgacgacaggctccatcgaggtgacaatctcaccgcgcttttcgatcgaatagagaaatccaagatcgcaatcatcatcttctcgacaaatt
327329_20	tcaaatgggttgatcttagtcactccttgaatttacatcagtgtttgggtttggctaatgctcaaaatcttgagaggttgaatctagaaggatgtactagtttgaaaaaattgccgacaa
327329_21	tttgaaaaaattgccgacaacgataaatggtttggagaagcttgtttacctcaatctcagggattgcacaagccttaggagtcttccaaaaggactcaaaactcaatccttgcaaactct
327329_22	actcaatccttgcaaactcttattctcagtggctgctccagattaaagaaattcccactgatctcagaaaatgttgaagttttacttttagatggcactgctataaagagccttcccgaa
327329_23	ctataaagagccttcccgaatccattgaaaccttgagaagacttgctttgctgaatctgaagaattgcaaaaagctgaaacatctttcttctgatctttataagctgaaatgtctacaag
327329_24	taagctgaaatgtctacaagagctaatactctcaggttgctcacgattagaggtttttccagaaattaaggaagacatggaatctttggagattttacttatggatgatacagccatcac
327329_25	atggatgatacagccatcactgagatgccaaagatgatgcatttgagcaatatccagacattttcgttatgtggaacaagcagtcaagtttctgttagtatgttcttcatgccacctaca
327329_26	tgttcttcatgccacctacattgggctgctctcggttaacagatctttacctctcaagatgcagtctttacaaactcccagataatatcggtggcctatcctctttgcagtctttatgct
327329_27	ctctttgcagtctttatgcttaagcggaaacaacatcgagaatcttccagaaagcttcaaccagcttcacaatctgaaatggtttgatctaaagttttgcaaaatgctcaagtctctacc
327329_28	aaaatgctcaagtctctaccagtccttccgcaaaacctgcagtatctagatgcacacgaatgcgagtcacttgaaactttggaaaatccattgacgcctttgacggtaggagagaggatc
327329_29	tgacggtaggagagaggatccattctatgttcatctttagcaactgttacaaactgaaccaagacgcacagagtcttgtgggtcatgctcgaatcaaaagtcagttgatggctaatgctt
327329_3	catcatcttctcgacaaattacgcaaattctgcttggtgccttcgagagcttgtgaagatcctcgaatgtagaaacagaaaccagcagctggttgtaccgatcttctacaaagttgaaaa
327329_30	tcagttgatggctaatgcttctgtaaaacgttattatcggggtttcatcccagagcctctggttggaatctgttatgcagcgacagacataccgagctggttctgccaccaaagactagg
327329_31	ttctgccaccaaagactaggacgctcactagaaatcccattgcctccacactggtgtgacactgactttgttggacttgcgttatctgtagttgtctcattcatggactatgaagacagt
327329_32	tcatggactatgaagacagtgcgaaacgtttctcggtaaagtgttgtggcaaattcgagaaccaagacggttccttcacgagatttgatttcactctcgcaggctggaacgaaccgtgtg
327329_33	aggctggaacgaaccgtgtggatcccttagccatgaaccaagaaagctcgcttctgaccacgttttcatgggatacaacagttgcttccacgtcaagaatctccatggagagagtaaaaa
327329_34	ctccatggagagagtaaaaactgttgctacacaaaggcttcgttcgaattctatgtgacagatgatgaaacaagaaagaagatagaaacttgtgaagtgataaaatgtgggatgagttta
327329_35	taaaatgtgggatgagtttagtgtatgttcctgaagatgatgattgtatgttgctgaagaagacaaatatagttcagctaagtttgaagagcggaccaagctgtaccgaaccaacctgtt
327329_36	ctgtaccgaaccaacctgttcctacggtcttgatgatgttatggacgatgttagacccaagagaggactttgccagtttgttggtggtggagaaccagattgtaagagaacgaaggagga
327329_37	tcctacggtcttgatgatgttatggacgatgttagacccaagagaggactttgccagtttgttggtggtggagaaccagattgtaagagaacgaaggaggagaagatcacagtgcgataa
327329_4	atcttctacaaagttgaaaaatcggatgtcaagatacaggaattgacttttcccggagtttcaccggaagagatttcatcatggaaggctgctcttgtctcagcatccaacattctcggt
327329_5	cagcatccaacattctcggttatgtagtcaaggaaataagcacgtctgaggccaaccttgttgatgaaattgctgttgacacattcaagaagctgaatgatttggctccgagtgggaacg
327329_6	tttggctccgagtgggaacgaaggtctcgtgggaatagaatcgcgtttgaagaatcttgaaaagctgttatcatgggaggatttggattctgttcatatcataggcattgttggaatggt
327329_7	ataggcattgttggaatggtagggattgggaaaacgactcttgctgattgtttgtatggacgtatgcgtggtcggttcgacggtagctgcttcctaacaaatattcgcgaaaattcgggt
327329_8	atattcgcgaaaattcgggtagaagcggattagaatatttgctgcagaaactcttttccactgtactaaatgatagagatttggagattggagctcctggaaatgcacatgagagatttg
327329_9	aaatgcacatgagagatttgagcgccggcttaagagcaagaggctgcttattgtgcttgatgatgtgaatgatgaaaagcagatcagatatcttatggggcactgcaaatggtatcaagg
330052_1	atggcgtttaccaagttaagatttgtgaatcagttctctcaatggttatgcgttagaagaagttatattcacagccttaccgagaatctagcagctttgcataaagccatggaagtgctc
330052_10	gaaaacactttgaaaagccatccggacattcctgaacttgcaaaacaagtcgctgaaaaatgtcgtggtctaccattagcacttaatgtcattggagaaactatggcatgcaaaagcaca
330052_11	ctatggcatgcaaaagcacagttcaagaatggcgtcacgcgattgatgaaggatggaagaaagcagaagtgaaaatgcatgatgtggttcgtgagatggctctatggatatcatctgatc
330052_12	tctatggatatcatctgatcttggaaagcacaaagatcaatgtattgtgcgagccggtgttgggttacatgcagtaccggaagtgaagaattggagagctgtgagaaggctgtcgttgat
330052_13	gtgagaaggctgtcgttgatgaaaactgagcttcaaaacatattgggttgtcctacatgtcctgaacttacgactctcctcctccaagaaaaccacaaactggtaaatatttccggagaa
330052_14	tggtaaatatttccggagaattctttcgatttatgcctaaccttgtagtattggatttatcatggagtagtagtctcattggattaccaaaccaaatatcagagttgttgaaaaaactaa
330052_15	agagttgttgaaaaaactaatacatttgaatttggagtccatgaagagactggaaagtattgccggagtatctaagttgttgagtttgaggacattgagactacaaaagtccaaaaaggc
330052_16	ctacaaaagtccaaaaaggctgtagatgtgaactcagcgaaggagctacaactcttagaacatttagaagttctaaccatagatatcttctcaaagcttatagaggttgaggaagaatca
330052_17	tagaggttgaggaagaatcattcaaaatattaactgttccaagcatgtgtaatatccgtcgaattggcatatggaagtgtggaatgaaggagataaaggtcgagatgagaacatcatcat
330052_18	cgagatgagaacatcatcatgcttctctagcctttccaaagtagttataggacaatgcaatggtctaaaggatttgacatggctattgtttgctccaaaccttacttatctatatgttcg
330052_19	cttacttatctatatgttcgtttcgcagagcaactagaggatataatcagtgaagaaaaagctgcaagttttacagacgagaatgcaaatattatcattccttttcaaaaactagaatgt
330052_20	cttttcaaaaactagaatgtcttagcttatctgatttacctaagctgaagagcatctactggacacccctgtcttttccacgtctgagtgagctcgctgtgcaagaacattgcccaaagc
330052_21	gcaagaacattgcccaaagctgaaaaagcttccattgaattccaagagtggaactgcggatgtagaacttgtcataaaatacggcgaaaacaaatggttggaaggtgttgaatgggaaga
330052_22	agtggaactgcggatgtagaacttgtcataaaatacggcgaaaacaaatggttggaaggtgttgaatgggaagacaaagccactgaactccggtttttggctacctgcaaactgtggtaa
330052_3	ggttgagataaagaggttgtgtttttgtgggttttgctccaaaagttttggaaagagctatggttatgggaaaatggttagcttgatgttgaaggaagttgagagtctctcttctcatgg
330052_4	gagagtctctcttctcatggagaatttgatgtggtgactgaggttgctatggtagttcaagtggaggagatgcctattcaatctgtagttgttggtcaagagacaatgcttgaaagggtg
330052_5	agacaatgcttgaaagggtgtggaactctcttatgaaagatggattcaagattatgggtttgtatggaatgggtggagtggggaaaactacgcttctcacgcaaatcaacaataagtttt
330052_7	attgcaaaaagacttggtctttcgggtgaggagtgggacaaaaaaaccgaaaacaagagagccgttgacatacacaatgtccttaggagaaagaaatttgtgttattgttggatgatata
330052_8	tgttattgttggatgatatatgggagaaggtgaacttagaatcggttcgagtaccgtatccaagtagagaaaatggaagcatagtagcatttaccactcgttctcgagatgtttgtgggc
330052_9	ttctcgagatgtttgtgggcgtatgggagtcgatgacctgatgaaagttagttgtttggaacctgaagaagcttgggatttgtttcaaacgaaagtaggagaaaacactttgaaaagcca
330904_1	atggcggcttcttcctcctcctcttccgaaatacttcccaagtcgtggcaagtgttcatcaatttcaggggagcagaattgcgcaatagtttcattagccatctggagggagccttagcg
330904_10	ggaattggtaaaaccactcttgcggaaacattgtatagaaagtggaaacacaggtttaagaggagcaagtttatcccaaatgtcagtaaggagagtcaacgaggattgcaaaagagattg
330904_11	gaggattgcaaaagagattgttggtagagctgttgatggatattcattacaagacaggatattcagagaatgaacatgagttttgtaaggatgctcttctccaaaagaaagtttttgttg
330904_12	ccaaaagaaagtttttgttgttatagatgatgttagtagcaaggaacagatcaaaactctttttggtcaatgggattggatcaaaaaaggtagcaagattgttattacatcaagtgatga
330904_13	gttattacatcaagtgatgagtcactgctcaaggaactggttgacgatacttatgtagtcccgaggttgaacagcacaggaagtttactgtggtttaccaatcacgcctttggtttggat
330904_14	atcacgcctttggtttggatcatgccgaaggaaatttcgtaaagctgtccagacactttctgaattatgccaaaggaaacccactagtcctcagagcttttggtgtagaacttcgtggga
330904_15	tggtgtagaacttcgtgggaaagacaaggcttattgggaacagagaattaaaacattgaaactaatttccaataagatgatccaagatgtcttgagaagaaggtatgatgaactcacaga
330904_16	aggtatgatgaactcacagagaggcagaaagatatttttcttgacattgcatgtttcttcgaatcagagaatgcaagttatgtaaggtgcctggtaaattcaagtattccggatgaaata
330904_17	caagtattccggatgaaataagagatctccaagacaagtttctcgtcaatatttcttgtggtcgatttgagatgcatgatatattatgcacattcgccaaggaacttgcttcacaagcat
330904_18	ggaacttgcttcacaagcattgactgaagtcacaagggttcatctcaggctgtggaaatatcaagatatcatttggttgctcaacaataaattggaaatggaaaatgtgagaggtatttt
330904_19	gaaaatgtgagaggtattttcttagacatgtctgaagttccggaggaaatgatatttgatgctaaaatctttcgtatgtgcaatattcgatatctcaaaatatacaattctgtctaccct
330904_20	tatacaattctgtctaccctaaggaaggcgaaggtatcttcaaatttgacagatttagggagttccagttaccattaaataaggtaagctatctccactggataaaatatccattggata
330904_21	gataaaatatccattggataaacttccatcagacttcaacccggagaatcttgttaatcttgaactgccttatagctccattaagcaagtttgggagggtgttaaggaaaccccaaaact
330904_22	gttaaggaaaccccaaaactaaagtgggccaatctcagctattcaagtaagttgactaaccttttagggttgtcaaatgctaaaaatcttgaaagattgaatcttgaaggttgcacaagt
330904_23	atcttgaaggttgcacaagtttgcttaaactgcccaaagagatggagaacatggaaagtcttgtgtttctcaacatgagaggttgcaagagtctcacatttcttcataggatgaatttga
330904_24	tcttcataggatgaatttgagctctctaacaatcctcatactcagtgactgctcaaaacttgaggaatttgaggtgatttcggaaaatctggaagcgttatatttagatggaactgcaat
330904_25	tatttagatggaactgcaataaagggacttcctccaaccgtccgggatctgaagagacttgccatattgaatatgaaaggttgtacagaactggagagtcttcctgaatgtcttggaaaa
330904_26	ttcctgaatgtcttggaaaacaaaaagctcttgaagaactcatactctctaattgttcaaagcttgagagtgttccaaaggctgtaaaaaacatgaaaaaattacggatcttattgcttg
330904_27	attacggatcttattgcttgatggcacaagaatcaaagatatcccgaagataaactcgctagagcgtttgtccttaagtagaaatattgcaatgatccatctgcaagatagtctcagtgg
330904_28	ctgcaagatagtctcagtgggttctctaacctgaaatgtgttgtcatgaagaactgcgagaatctcagatatcttccatcgcttccacgatctcttgagtatctaaacgtatatggttgt
330904_29	atctaaacgtatatggttgtgaaagactagaaacagttgagaatccactggtctttcgtgggttctttaatgtaattcagcttgagaagatccgttccactttcttgttcactaattgca
330904_3	atctgaaattgcactgtccatcttctcgagcaagtacgctgaatcaaactggtgtttggacgagctggtgaaaatcatggaacaagtcaagaaagaaaaactccgaatcatcccagtctt
330904_30	tttcttgttcactaattgcaacaatctgtttcaagatgcaaaggagtcaatctcatcctacgcaaaatggaaatgccacagacttgcacttgactgctaccaattgggcatagtttcagg
330904_31	caattgggcatagtttcaggagcttttttcaacacttgctatcctggatttatagtcccttcgtggttccactaccaagcagttggatcagtctttgagccaaggctgaaatcacattgg
330904_32	caaggctgaaatcacattggtgtaacaatatgctttacgggatagctctatgtgcagttgtctcattccatgagaaccaagatccgatcatcgacagtttctcagtaaaatgcacactgc
330904_33	ctcagtaaaatgcacactgcagtttgaaaacgaagacgggtctcgtatccgatttgattgtgatatcggaagtttgacaaaaccaggaagaattggggcagaccatgtttttatcggcta
330904_34	gaccatgtttttatcggctatgtcccttgctcacgtttgaaagattactactctatacctatttatcaccctacatatgtaaaagtggagttctacttgcctgatggctgtaaaagtgaa
330904_35	tctatacctatttatcaccctacatatgtaaaagtggagttctacttgcctgatggctgtaaaagtgaagtggtggattgtgggttccgtttgatgtacgccaaaccaggtaagtattaa
330904_4	ctccgaatcatcccagtcttctttaacgtgaagcctgaggaggttagagagcagaaaggagagttcggacttaagctatacggagaaggtaaaaggaaacgacccaatatacctaattgg
330904_5	gacccaatatacctaattgggaaaacgctctgcagtctgttccaagcaagataggcttgaatttgtcgaattataggaacgagagggagctcgttgaaaagatagttgactcgatcaaaa
330904_6	gatagttgactcgatcaaaagagtgcttgccctaattccactgggaagcagagtaacagagtatctgaacgggatctcaaaagcctcaggggcaaagaatgtagacagattttcgctaag
330904_7	gtagacagattttcgctaagctcctatgagtttcaatgttcctcccttgatatatcagtcaccaacgatgacaatggaatcactccgtttcagtgcccagccacgattgacgagttatgc
330904_8	ccacgattgacgagttatgcaaggtaggagtagaacatctcaatgagatctctactgtaagttcaactggtaatagttcatctagaaacatcgaacagccgccaccccactacggaatag
330904_9	gccaccccactacggaatagaaccacgccttaaggaactggaagaaaagatacaatttgattgcatcgaaactaaaattgttggaattgttgggatgcctggaattggtaaaaccactct
333042_1	atgtgcgggggggggggctttatagaccatctctatattaatctcaagagatctgggattcacacattcaaggacgacgaagcactaaaaagaggagaaaacctttccccaaccctttta
333042_10	aaggttgaaaatatatatttaccaaatgcgctcaacagtgaaaaatctcttaagcttataaggttgcatgcgtttcgaacaagactacccttggctatggaagtcttggatagttttctt
333042_11	aagtcttggatagttttcttttcaagagaagcatttccgaatggaaaagcacattgaaatcgttgaaaagtttacccaatgataacattcaagccaagcttgagatcagctttgatgctc
333042_12	tgagatcagctttgatgctctaaacgcattccagaaagatatatttttggatatttcttgcttcttcatcggtgtggataaagactatgtacgttgcatattggatggatgcgacttata
333042_13	ttggatggatgcgacttatatcccgacataggactcagtgtactaaaggaaaggtgcctcattacattccatgataacaggttaatgatgcacgacttgttacgtgatatgggaagacat
333042_14	tacgtgatatgggaagacatattgtccgagaacgtctccaaaaaaatgtgaaagatggagtagattatgggatcatgttgatcttgaaggccgaagttacgtctgttgagaacttggagg
333042_15	gtctgttgagaacttggaggttaaagcattttcaaatctgacgatgctgagactgttacaactcagtcatgtacatctcaatggaagctatgcaaattttccaaatcgtttacgatggct
333042_16	ccaaatcgtttacgatggctttgctggttaggatttcctctacactccattccaacagactttcgtttgggaagtttagttatcctggacatgcagtacagcaacctaaaacgactttgg
333042_17	gcaacctaaaacgactttggggtgatggaaagcagcctcagtcccttaaggagttaaaataccttgacctcagtcattctatccaattgacagacactccagacttttcaaatctcccca
333042_18	agacttttcaaatctccccaatcttgagaagttgctcttgattaattgtaaaagtttggttcgggttcacaagtcgatagggactcttcacgaaaagctaatactattaaatctaaaaga
333042_19	atactattaaatctaaaagactgcaccaagcttggtgacctccctttggaactttatatgttgaaatcgctggaaactctcattgtctcaggctgcgttaaacttgagagattggacaat
333042_2	acctttccccaacccttttaaaggccattaaaagctccaaagttcaccttgtcgttttgacagaaaattattcttcatcaatgtggtgccttgatgaacttatgcacattatggaatgtc
333042_20	aacttgagagattggacaatgctttgcgtgacatgaaatccttaacaactcttaaggccaattataccgctataacgcaaattccatatatgagcaatcaactggaagagttatctcttg
333042_21	actggaagagttatctcttgatggctgcaaagagttatggaaagtcagagacaacactcattctgatgaaagccctcaagctactctatctcttctattcccattaaatgttataagctg
333042_22	ccattaaatgttataagctgcctgaagactttacgtttaggttcctgcaatctatctgatgaattggttcccaagaatcttgggagtttgtcttgtcttgaggagcttgatctacagggc
333042_23	aggagcttgatctacagggcaacaactttcgcaatttgcaaatggattttgcgggtctttcaagtctacagattctgaaagtggatagttgctcagaacttcaatccatgtttagtttac
333042_24	tcaatccatgtttagtttaccaaaaagattgagatccttctatgcgagcaactgtatcatgttggaaagaactccagacttatcagaatgctcggtgttgcaatcgttgcacctcacaaa
333042_25	caatcgttgcacctcacaaattgtttcaaccttgttgagacgccggggctggataaactgaaaacagttggagtcatccacatggaaatgtgcaaccgcatatcaactgattacagagaa
333042_26	tatcaactgattacagagaaagcatcatgcagggttgggcagtgggtgctaatggtggaatttttatcccgggatcaagcgttccaaactgggttagcttcaagaatgagaggcattcta
333042_27	caagaatgagaggcattctatctctttcactgtgcctgaaagtttgaacgctgatctcgtcgggtttaccttgtggttacttttaaaaaatccgtgtctctgtgtgtttttacaattttg
333042_28	gtgcctgaaagtttgaacgctgatctcgtcgggtttaccttgtggttacttttaaaaaatccgtgtctctgtgtgtttttacaattttgggttgatttcaaatttatatacaatgagtaa
333042_3	tatgcacattatggaatgtcgtagaaacaacccaggacatgtggtagtcccaattttctacgacgttgaaccaagggatgtgcgtagacaaagaggatcatttggtgcatatttttctaa
333042_4	tttggtgcatatttttctaaacatgaagcccgccacccagagaaggtgcagaagtggaaggatgctttaacagaagttgcaaatcgattggggcatgtcagagcaaactaccggagtgag
333042_5	gagcaaactaccggagtgaggtagagttaatatacgaaataactaaagaaattgggaaaatgtcgactatatcatacatgcagttaccagcatacgctgttggtatcagaccacgtgtac
333042_6	tggtatcagaccacgtgtactagatatttataagctattgtgctttggttcggatgacgcacaaactatcggaatctgcggaatgggtgggattggtaaaacaacactagcgaaggcagt
333042_7	acaacactagcgaaggcagtctataatcaattctctgatcgttttgaaggaacaagtttcttagaaaactttaaggaatactccaagaaacctgaagggaaaattcatcttcagcgaaaa
333042_8	aaattcatcttcagcgaaaacttctttctgatatcacaaaaaacaatgaccaagtatttcgcaatagaagagtacttgttgtaattgatgatgttgaagacgttgatcagctagcttcag
333042_9	cgttgatcagctagcttcagtcggaatagatttgagctgctttgggccaggaagcaggataatcattacaagcagggacatgcatttgttagagttgctcaaggttgaaaatatatattt
333306_1	atgtcatcttccaacgtcggaacagaagtgttcatcaatttccgaggcgaagagctgcgtaacaactttatctcccatctacatgacgctttgcaccgcatggggatcaaggcttttata
333306_10	aaagagatcgagccgtttctagggatttgcaactggattaaggaggggagcataatcgtcatcactacacgggacaagtcactgctcaaaggaatgaactgcgatatctatgaggtcccc
333306_11	gcgatatctatgaggtccccaaaatgaacgacagagagagcttagagctctttaaagatcgagctcaagtctgtagcagtactaattttgaagaaaatttcatggagctgtctaagaagt
333306_12	catggagctgtctaagaagttcgtggattatgcgggagggaacccattagcactcaagaatattggtaaggagctctacgcgaaagaaaaggatcactgggaagaaagacttagaacact
333306_13	gaagaaagacttagaacactgacacagtgttccaaccctaaggtcagagagaagttaagaagctcttatgatgaactaaacgagcagcagaaggatgtgtttcttgatatagcccatttc
333306_14	ttcttgatatagcccatttcttcagatcagaagatgtgaagtatgttacaagtttacttgattcttttgaccctggatctgccgaagctgggaaggaactaattaaaggtctcgtagaca
333306_15	aattaaaggtctcgtagacaagttcttgattagcgtatgtgatggtcgggttgagatgcataatctactcttaacaatggctaaggaacatgttggagataccgcagggaaatactggct
333306_16	accgcagggaaatactggctgtggtcgtcgaattgtgaagagtttactagtgcgttgagtaacatagagggaaaagacaaggttagaggaattatcatagacatgtctaatgtggaggaa
333306_17	acatgtctaatgtggaggaaatgcccttagacaaccaagcctttgttggtatgagcagtctacggtacctgaaagtgtgtgatactggccatagtgaagctcagtgcaagttgaacttac
333306_18	tcagtgcaagttgaacttacccgatgtacttgaattcccaaaagataatattgtccgctatcttaactgggtgaaattcccaggaaaggaacttccatcagacttcgaacccacaaatct
333306_19	gacttcgaacccacaaatcttatcgatcttaggttgccttacagtaagattaccagtgtatggaaagatgctaaggttgcaccagaactgagatgggttgatctcagtcactcgagtaac
333306_2	tggggatcaaggcttttatagacagtgatgagccaccgggtgaggatcttgatatattttttaaaaggattgagcagtccaaggtcgcactggcagtcttatcgagtaggtatacagagt
333306_20	atctcagtcactcgagtaacttgagttccttgttaggattatcagaagcaccaaaacttttgagattaaacctcgaaggctgcacgagtttgaaagagttaccagaggagatgcaaaaga
333306_21	accagaggagatgcaaaagatgaagaaactcgtttccctaaacctaagaggatgcacaagtctcttgtctctgccaaagatcactatggattccctgaagactctcattctcagctgctg
333306_22	actctcattctcagctgctgctcaaaatttcagacatttgaggtgatttcaaagcatctagaaactttgtacttaaacaacactgcaatagatgaacttcctccgaccattggtaatctc
333306_23	ctccgaccattggtaatctccatggacttatcttcttggatttgaaagactgcaaaaatctggcgactcttcctgattgtctttggaagatgaaatctcttcaagaactcaaactctctg
333306_24	tcaagaactcaaactctctggttgctcaaagctcaagagtttccctaatgttaaggagaccatggtaaatttgcggattttgctgcttgatggaacatcaattccactgatgccaagcaa
333306_25	attccactgatgccaagcaaaatttttgactcatcctttctgaggcgtctatgcttaagcaggaatgaagaaatctgcagcctactatttgacatgagtcaactgttccatctgaaatgg
333306_26	aactgttccatctgaaatggctcgagttgaagtattgtaagaaccttacatctcttccgaagcttccaccgaatcttctgtgcttaaatgcacatggttgtagttcactaagaacagttg
333306_27	tagttcactaagaacagttgcgagtccactagccagtcttatgccaacagagcagattcattccacctttattcttactgactgtcacaaactggaacaagtctcaaaaagtgctatcat
333306_28	gtctcaaaaagtgctatcatatcttacattcagaagaaaagccagttgatgtcaaatgatcgacatagtcaggatttcgttttcaagtccttaattggtacttgctttcctggatgtgat
333306_29	cttgctttcctggatgtgatgtacctgtatggttcaaccaccaagcacttgggtcagtcttaaaactggagctgcctcgagatgggaatgaaggaagattaagtggtatatttctatgtg
333306_3	atcgagtaggtatacagagtcacattggtgtttggaagagctggcgaagataaaggagtgtgtggatcgaagctctctacgggttattccaatcttctataacgtggacccaaccacggt
333306_30	aagtggtatatttctatgtgttgtagtctcatttaaggagtataaagcccaaaataacagtctccaagagttgcatacggttgtgtcggaccatgtcttcattggctactccactctgtt
333306_31	attggctactccactctgtttaatagcaagcaacgtaaacagttttcatcagctactgaagtatcccttagatttgaagtgacaaatggtacaagagaggttgcagaatgtaaggtgatg
333306_32	ttgcagaatgtaaggtgatgaattgtggcttctctttggtttatgagtctgatgaagctgagagcgcaacttgggaggcaaatcttatggagaacagtacaaaaggcaataaaagtggat
333306_33	gctgagagcgcaacttgggaggcaaatcttatggagaacagtacaaaaggcaataaaagtggatgcattcaaataaagtatcagaaaaacaatctcggaggagaggcaataaagcaataa
333306_4	aacgtggacccaaccacggtgaaagagctcgatggagattttggtcttaagctatgggatttatggaggaaggacggtcgagacaaccggatcctgaagtgggacgccgctttgcaggac
333306_5	gggacgccgctttgcaggacgttgtggacaagattggcatggtgttgggaatccggaacgaatccgagttcccgaaggcagctctaaccgagcaccaaacagtatcaaaccctaaaccta
333306_6	agtatcaaaccctaaacctaaagaagcctctaacggtaacggagcaccaagaagtatcaaatcaggcggacaacgcttgacacaattagaagaaaagttggatttggattgcaatgaaaa
333306_7	gatttggattgcaatgaaaacaaaacccgctatgtaggaattgtcgggatggctggtatcggcaaaacctatctcgccgataaactgttccaaaagttgaagacgaagatcggctgtaac
333306_8	agacgaagatcggctgtaacgtgttcctgaagcttgtccgtgagaagacaaccgatgaggacctgtatttggagaagaggcttgtggaagggttactgaataaaactataaatttcagta
333306_9	taaaactataaatttcagtagtaaaaatccacttgaggaacggaagaatgacctaatccagaagaaagttgtggttgttttggataatgtgagtgaccagaaagagatcgagccgtttct
334514_1:920055_1	atgggaggttgtatctctgtctcgttgtcatgtgatcgagtagtgaatcagatttctcagtgtttatgtgtcagtggtaattatattcataacctctctgagaatctggcttctctgcag
334514_10	atggaagatgaggttcttccaattttaaaatatagctatgatagcttgaatggggaggatgcaaagtcgtgtttcctatattgctctctatttcctgaagattttaaaatcagaaaagag
334514_11	attttaaaatcagaaaagagatgtttattgaatactggatttgtgagggattcatagaagaaaagcaaggtagagaaaaagcattcaaccaaggttatgatatactcggtactcttgtcc
334514_12	tatactcggtactcttgtccgttcatctttattgttggaggataaagattttgtgagtatgcatgatgtggttcgtgagatggctctgtggatatcatctgatcttggaaagcataaaga
334514_13	gatcttggaaagcataaagagcgatgtattgtgcaagccggtgttggattagatgaactacctgaagtcaagaattggagagctgtgaaaaggatgtcgctaatgaataataattttgaa
334514_14	taatgaataataattttgaaaacatatatggctgtcccgaatgcgttgaacttataactctgttccttcagaataactacaagttggtagtcatctcaatggaattctttcggtgtatgc
334514_15	ggaattctttcggtgtatgcctagtctaactgttttggatctatcagaaaatcacagtcttagtgaactgccagaagaaatatcagagttggtgtccttgcagtatcttgatttgtccgg
334514_16	cagtatcttgatttgtccgggacatatatagagcgactacctcatggtttacaaaagttgagaaagttagtacatctgaaactggaaaggacgaggagacttgagagcatttcagggata
334514_17	ttgagagcatttcagggatatcatatttgtcaagtttgagaacattaagactaagagattcaaaaacgacactagagacgagcctaatgaaagaactacagctcttagaacatttagaac
334514_18	gctcttagaacatttagaactcataaccacaaatatctcctcaagtttggttggggaattggtatattatcccagagtagggagatgtattcaacacatttttattagggaccactgggg
334514_19	tttattagggaccactggggccgtccagaggaatcagtaggagtattagttttgccagctataactaatctctgttacatctccatatggaactgttggatgtgggagataatgatagag
334514_2:920055_2	agaatctggcttctctgcagaaagccatgggagtgctcaaggctaagcgagatgacgtgcaaggaagggtagatagagaagagtttactgggcatcgtcgaaggcttgctcaagtccagg
334514_20	tgtgggagataatgatagagaagacaccatggaacaaaaatctaacaagtcccaacttctcaaacctctctaatgtgcgtatagaagggtgtgatggtttaaaggatttgacgtggctgc
334514_21	aaaggatttgacgtggctgctgtttgctccaaaccttattaatcttcgcgtttgggggtgtaagcatctggaggatataataagcaaagagaaagctgcgagtgttctagataaggagat
334514_22	agtgttctagataaggagattcttcctttccagaaactagaatgcctgaacttgtataagtattacttgccgttccttgacatgaacggcaaagtgaccgtcgcggtcgacgataatcgt
334514_23	tcgcggtcgacgataatcgtgaccgttgtataaacatgcatccggctattgcccctggtctttcagtgaccgccttaccatggcaggttaataatcttacatgtatctacataaacaaga
334514_24	atgtatctacataaacaagattgagactgcaacattttttggtgaaattcgaccagttgttggagatgggtgggtcctatccacgaatgtttactctatgatgcatacagtagcatcatt
334514_25	atgcatacagtagcatcattggactcttgcactaaagcaaaggggagttatattcacaatctctccgagaatctggcttctctggagaaggccatgggagtgctcaagggtcggcaatat
334514_26	tgctcaagggtcggcaatatgatgtgataagaaggctggaaagagaagagtttacagggcgtcaacaaaggctttcccaagttcagtttgatgatctgcttcgtagtaaagaggttgagc
334514_27	tcgtagtaaagaggttgagcttcaaagaagttcaacagtccgtaagattcaaagagacatagcagaaaaggttggccttgggggaatggagtggggcgagagaaacgataaccagacagc
334514_28	agaaacgataaccagacagccgttgacatccacaatgtccttaggagacgaaaatttgttttattgttggatgacatatgggagaaagttaatttaaaagcggttggagtcccgtatcct
334514_29	cggttggagtcccgtatcctagcaaagataacggatgcaaggtagcatttactactcgttctcgagatgtgtgtgggcgcatgggggttgatgatccgatggaagttagctgtctacaac
334514_3	aaggcttgctcaagtccaggattcgatgctcgacaaggtatggaactgtctaatggaagataaagtcgggattgtgggtctgtatggtatgggtggagtaggaaaaaccacccttctcac
334514_30	ggaagttagctgtctacaacccgaagaatcatgggatttgttccaaatgatagttgggaaaaatacactgggaagtcacccggacattcccggacttgctagaaaagtcgctaggaaatg
334514_31	agaaaagtcgctaggaaatgccgtggcctaccattagcactcaatgttatcggtgaagctatggcatgcaaaagaacagtacatgaatggtctcatgccattgacgttttgacatcatct
334514_32	ttgacgttttgacatcatctgccacagatttttcaggtatggaagatgaaattctccatgttttgaagtatagctatgataatttaaatggggagctgatgaaatcctgcttcctgtatt
334514_33	gaaatcctgcttcctgtattgctctctgtttcctgaagattatcttattgataaagaggggttggtagactactggatatgtgagggatttataaatgaaaaagaaggcagagagaggac
334514_34	aaagaaggcagagagaggacactaaaccaaggttatgagataattggtacccttgtccgtgcatgtttgttgatggaggaaaaaaggaacaaatcaaatgtaaaaatgcatgatgtggtt
334514_35	taaaaatgcatgatgtggttcgtgagatggctctatggatatcatccgatcttgggaagcaaaaggagaaatgtattgtgcgagccggtgttgggttatgtgaagtaccaaaagtcaagg
334514_36	tgaagtaccaaaagtcaaggattggaacactgtgagaaagttgtctttgatgaataatgagattgaagagatatttgacagtcacgagtgtgctgcacttacaactctatttctccaaaa
334514_37	acaactctatttctccaaaagaacgatatggtaaagatctcggctgaattctttcgatgtatgcctcatctggtggttttagatctatcagagaaccacagtcttgatgaattaccagaa
334514_38	gtcttgatgaattaccagaagaaatatcagagttggtctctttgagatatttcaacttgtcatatacttgtatacatcaactacccgttggtttatggacattgaaaaagctaatacatc
334514_39	attgaaaaagctaatacatctgaatctcgaacacatgagcagtcttgggagtatattagggatatcaaatttgtggaatttgaggacattgggactacgagattccaaactgttgctaga
334514_4	ggaaaaaccacccttctcacgcagatcaacaataagttttctaaactaggtggtggatttgatgtcgtgatatgggttgtggtgtctaaaaatgcaacagtacataagattcaaagaagc
334514_40	gattccaaactgttgctagatatgagtttagtgaaggagctgcagctcttagaacatctagaagttgtgaccctagatatatcatcaagtttggttgcagagccattgctatgctctcac
334514_41	agccattgctatgctctcacaggttggtggaatgtataaaagaggtagatattaagtaccttaaggaagaatcagtgagagtattgactctgccaaccatgggtaatctccgtaggctcg
334514_42	gggtaatctccgtaggctcgggataaaaatgtgtggaatgagggagataaagatagagagtacaacttcatcatcgtcgcgaaacaaaagtcccacaactccatgcttctcaaacctctc
334514_43	ccatgcttctcaaacctctccagagtctttatagctaaatgccatggtcttaaggatttgacgtggctgctgtttgctccgaatcttacttttcttgaagttgggttctcaaaggaagta
334514_44	ttgggttctcaaaggaagtagaggatataattagcgaagagaaagctgaggagcattcttcagctacgattgttccttttaggaaactagaaacgctacacctattaacttcagcgaaaa
334514_45	cctattaacttcagcgaaaaaaatggcactctcgttgcaatctccgccttgtgcaactctctctgcttcaatccaaaagggacgatggaagacgctcgccgccggattctccgctactcc
334514_46	gccggattctccgctactcctcttcccgccgttaacttcagtatccgtcgatcgattcctcggattcttgcttccgctagttcatcctcctctccatcgtcttcgtctctcgaagctggt
334514_47	cttcgtctctcgaagctggtgagaacaatgagctaaatgctgtttcagcttttagtgagattgttcctgatactgtcgttttcgatgactttgagaggttcccgccgactgcagctactg
334514_48	cccgccgactgcagctactgttagctcttctcttcttttgggcatctgtggtctacccgatacaattttccgcgctattgtcaacgtaggtggcgaccttgtcaaactcgttccaggtcg
334514_49	gtcaaactcgttccaggtcgagtttcgactgaagtggatgcacgtcttgcttatgacacaaacggcattatacgcaaggttcatgatctgctgagactatacaatgaaatcgatgtacca
334514_5	tacataagattcaaagaagcatcggggaaaaactaggccttgttgggaagaagtgggacgagaaaaacaaaaaccagagagcccttgacatccacaacgttcttaggaggaagaagtttg
334514_50	acaatgaaatcgatgtaccacacgaccggctcctattcaaaatccctgcaacttggcaaggtattgaagctgcaagattgttggaatctgagggaatccaaacgcatatgaccttcgttt
334514_51	aacgcatatgaccttcgtttacagctttgctcaagctgcagcagctgctcaagccggtgcttctgtcattcagattttcgttggtcgcctcagggattgggcgcgtaatcattcgggaga
334514_52	gcgcgtaatcattcgggagatactgagattgaatctgctattaaatcgggagaagatcccggtttggcgttggtcaaaagatcatataactacattcacaagtatggttacaagtccaag
334514_53	agtatggttacaagtccaagctgatggctgctgcagtccggaacaaacaagacttgttcagtcttctcggggtagattatgtcattgcaccattaaaggtactgcaatctctcaaagact
334514_54	actgcaatctctcaaagactcacccgccattcccggcgatgaaaaatactcattcgttcggaaacttactcctgaaaccgcaacacattaccacttcacaaacaaagagctgatcaaatg
334514_55	aacaaagagctgatcaaatgggaccagctaagcttggcttcagctatgggtcctgcatcagtagagctttcatcagctggtgtcgaaggttatgcgaaccaagcgaaacgcgttgaagag
334514_56	gcttcagctatgggtcctgcatcagtagagctttcatcagctggtgtcgaaggttatgcgaaccaagcgaaacgcgttgaagagcttttcgggaagatttggccacctcctaatgtctaa
334514_6	tcttaggaggaagaagtttgtcttgttgttggatgatatatgggaaaaagtgaacttaaatgtgattggagtcccgtatccgagtggagaaaacggatgcaaagtagcattcaccactcg
334514_7	aaagtagcattcaccactcgttctaaggaagtttgtggacgcatgggggtagatgacccgatggaagtcagttgtttagacaccagaaacgcctgggatttgttgaaaaagaaagtgggg
334514_8	tgttgaaaaagaaagtgggggaaaacacattaggaagccacccagacattccccagcttgcacgcaaagtttcggaaaaatgtcgtggtctaccactagcactgaatgttcttggtgaga
334514_9	actgaatgttcttggtgagaccatgtcatgcaagaggacaatacaagaatggtgtcatgcaattgaggttttgacttcatctgctacagatttttcaggaatggaagatgaggttcttcc
334861_1	atggcgctttccatgtccaaaaaagataaaagcatcgctggattcaagtggaaatgtgaagcaagaggagctttttcaagaggtacaaatcaaaatgataatttaccacttcccttcact
334861_10	tccgtcgaattaaatatggaactggtggaggagttacagctcctgaagcatttaaaagttttgaccgtctccgggggtgatgcctatgtctgggaaagatttatgagcattcccagattg
334861_11	ttatgagcattcccagattggcaagttgcactcgcagtgcaactcttacgcactgtgaagcaggagcagatggaatatcgattgccgcgacctcaagtaggcttagcgtcctccagatat
334861_12	ggagcagatggaatatcgattgccgcgacctcaagtaggcttagcgtcctccagatatatgagtcaaacataaaggagataaagattgatcagaaagacgatgatcactgcaagcaatag
334861_2	atttaccacttcccttcactctcaatcattttcctactgttgagatggaagtaagatctttgggagcagatgaggcatgggatttcttctgcgagagaattggagacaccttggagagtc
334861_3	tggagacaccttggagagtcacccggacatccgtgagctcgcaaggatagttgttgaaagatgcagaggctcaccgctcgcacttagtgttattggcgtgactatgacaggcaagacttt
334861_4	actatgacaggcaagactttggtgcaagaatggcggtatgcaatcgacactttgactttatcggcggctaagttttcagaaaataaatttggcaatatagtgaccatgcctaccctggtt
334861_5	tgaccatgcctaccctggttcgtgaaatggccttgtgggtagcatcaaatcttggggaggagaaagaaaacttcattgtgaaagccgtagcaaaacttaatcacactccaaatgtcaagg
334861_6	tcacactccaaatgtcaaggattggagaggtgtgagtaggatctcattgtggggtaatcggatcaagggtataagttgcagtccagattgtcccaagcttacaaccttattcctccagtt
334861_7	acaaccttattcctccagttcaatggtctggggaagatctcaagtggactttttatgtttatgcctaatcttgtggttttggatctaacggcaaacattggcctcgagttgcctgaagag
334861_8	gcctcgagttgcctgaagagatttcgagactggtctctttgcagtatctcaacttatcacatacaaagataaaggaacttcctcggggtttaaaagagctaaggaaacttatacacctga
334861_9	aaggaaacttatacacctgaacctggagtttactggatggcttaaaggaattgctgggatatcaagtttatcaaatctgcaagttctaaaactgtattgttccgtcgaattaaatatgga
337420_1	atggggaaagattttaagagtttggttactagatgcatctatgttgggaagatgaatgataatgcaaagaagctgaaaatcgcaaccgaagaactcaaagatcttggcagcaacgtgatg
337420_10	gaacgagcttgggacttgtttaagaagaatgttggagaagatactgtgaagagccacccggatatagccaaggtggctcaagaggttgcagccaggtgcgacggtcttcctctagctttg
337420_11	acggtcttcctctagctttggtcaccattggccgagccatggcttccaagaaaactcctcaagaatggcgtgacgcattgtacatcttgagtaactctccacctaatttctcagttctca
337420_12	gtcaccattggccgagccatggcttccaagaaaactcctcaagaatggcgtgacgcattgtacatcttgagtaactctccacctaatttctcagttctcaagttactggacaggaactag
337420_2	atcttggcagcaacgtgatgaaaagagtcaagatttgtgaggagcagcaacagatgaagcggctagacaaagttcaatcatggctaagacaagctgacactgttattaaagaggctgagg
337420_4	aagctgaaagaggttcaagagattaagagcagaggaatgtttgaagttgttgcggaaagcattggaggcattggaggaggagggggtgatggattgacggttaaggatagcgatgagcag
337420_6	tgtggaaggtgttggaaagacgacggttttgactcaggttaataataggttgcttcaacagaaagcgaatgggtttgattttgttttgtgggtgtttgtgtccaagaatctgaatcttga
337420_7	tccaagaatctgaatcttgaaaagattcaagacacaatcagggagaagattgggttcttggataggacgtggacgagtaagtccgaggaagagaaagctgcaaagatctttgagatcttg
337420_8	caaagatctttgagatcttgagtaagagacggttcgctttgtttcttgatgatgtttgggagaaagttgatcttgtgaaagctggagttccgccaccggatgcacaaaaccggtcgaaga
337420_9	tgcacaaaaccggtcgaagatagtgttcacgacatgttccgaagaagtttgtaaggagatgagtgcacaaacgaagatcaaagtagagaaattggcgtgggaacgagcttgggacttgtt
338119_1	atggggaattgtgtttccctctcaatacctttggatcaatcggtgaataaagtctctcaatggctagaagagaaaagaggttatactcacaatctcaaaaagaatcttgtggctttggag
338119_10	ggggttaaagacccaatggaagtcaaatgcttgacggaaaacgtcgcatttgatttgttccaagaaaaggttggacagataacacttgattgtgatccaggaatccccgaccttgcaaga
338119_11	gaatccccgaccttgcaagaacaattgcaagaaaatgttgtggcctaccactggccctcaacgtcataggtgagaccatgtcttgcaagaagacaatacaagaatggcgtcacgctgtag
338119_12	agaatggcgtcacgctgtagaagttttcaattcatacgctgcagagttttctggcatggacgataagatccttccgcttttgaagtatagctacgatagtcttaagggggagaatatcaa
338119_13	cttaagggggagaatatcaaatcgtgtttgctgtattgcgctttatttccagaagatactagtattctgaaagaagaattgatagagtactggatatgcgaggaaattatagatggaagt
338119_14	aggaaattatagatggaagtgaaggtatagaaagggctgaggacaagggttatgagattatcggtagtcttgttcgctcatcattgttgatggagggggttaataggtttggacaaagtt
338119_15	taataggtttggacaaagttttgtcactatgcatgatgttgttcgtgaaatggctttatggattgcttctgaactgggaaaacaaaaagaggccttcattgtgcgtgcaggtgttggctt
338119_16	gtgcgtgcaggtgttggcttacctgaaattccaaaggttaagaattggaatgctgtgagaaagatgtcgttgatggagaacaagattcgtcatctcattggcagttttgaatgtatggaa
338119_17	gcagttttgaatgtatggaactcacaactttgctcctgggaagtggattaatagaaatgatctcgagtgaattcttcaattacatgccaaagctagctgtcctggatctatcacataatg
338119_18	cctggatctatcacataatgaaaggctctatgaattgccagaaggaatatcaaatctagtttccttgcaatatctcaacttgagattaactggtacacgccgtttgccaaagaagggtct
338119_19	cgtttgccaaagaagggtctgcgaaagttgaaaaaactaattcacttggatttggagtatacatcgaatcttcagagtattgctgggatatcaagtctgtataatttgaaagttttgaaa
338119_2	agaatcttgtggctttggagacaaccatggaagagctcaaggctaagcgggatgatttggaaagaaagctcacaagagaagaggatagaggtctacaaaggctttccgaattccaggtat
338119_20	ataatttgaaagttttgaaattacgtaataattcttggtttctatgggatctcgacacagtgaaggagttggaaagtttggaacatttagaaattttaaccgcaactatcaatccaggtc
338119_21	cgcaactatcaatccaggtctggagccatttttgagctctcataggttgatgagttgttcacgatttcttacgatctctggaaaatatttatcatcaccgataaatattcatcatcacag
338119_22	ataaatattcatcatcacagatgtcgggaatcatttggaatatcactttcaggaactatggacaagcttagccaattcagaattgaagactgcggaatctctgagataaagatgggaagg
338119_23	ctgagataaagatgggaaggatatgcagcttcttgagccttgtcgaagtgtttataaaagattgtgaagccctgagggaattgacgtttctgatgtttgctccaaatcttagaaaacttt
338119_24	tccaaatcttagaaaactttatgtttcaggggcaaacgaactagaagatataataaacaaagagaaagcttgcgaggtacaaatttcagggattgttccttttcaaaagctgaaagaact
338119_25	tttcaaaagctgaaagaacttattttatttcagctagggtggctgaagaatatctattggagtcctctaccctttccatgtctacagactgtcaaagtaaaaagatgtcaaaatctgaga
338119_26	aaagatgtcaaaatctgagaaagcttccactcaattccaaaagtggcaagcagggtgataatggactcgtcataacatacgatgagacgagatggattgaagaaattcggagtcttgtga
338119_27	agaaattcggagtcttgtgatttctaatggtgatcttgcaagtcttgaaacaattagaaattatttgtattggaaagatattacagaagatataataagcaaagacaaggctagtagtgt
338119_28	aaagacaaggctagtagtgtaagtgaaggatcagggattgttccttttcgaaagctgaaattcttacgcttgtctagtgtaccggagttgataaacatatgttggactcctctgcctttt
338119_29	gttggactcctctgccttttccctgcctgaagacaatcgttgcaatcagatgtcgaaagctgaaaagccttccgttcaattctacaagtggctgggaaggtgaaaaaggacttgtcataa
338119_3	gctttccgaattccaggtatggcttaatagagttgcgaaagtggaagataaattcaacacccttgttagtgataaagatgttgaaattaaaaggctgtgcctttgtgggttttgttctaa
338119_30	tgggaaggtgaaaaaggacttgtcataagataccgcgagaaagaatggattgaaggtgtggaatgggatcaggacgaagctactagaacccgtttcttacgttcatgtgtacaggtttaa
338119_4	ctttgtgggttttgttctaagagtttactatcgagctatcgttacgggaaaaatgttttcttgacgttgggtgaggttgagaaactcaaaagtaaagatattaaagagattgttgccaaa
338119_5	ttaaagagattgttgccaaacctctaacacctgagttggaggaaagacgacttcaaccgataattgttggtcaagaagcaatgctcgagaaagcgtggaaacatctcatggaagatggag
338119_6	acatctcatggaagatggagttagtattatgggtatgtatggtatgggcggtgtagggaagacaacgcttttctcacagatccacaataagttcagtaacgaccgacgtggatttgactt
338119_7	gaccgacgtggatttgactttgtgatttgggttgtggtgtctaaagagttacatgtggagaagattcaagatgaaatcgctcagaaagttggtcttggtggagagcagtggaaccaaaaa
338119_8	gagagcagtggaaccaaaaagataaaaatcagaaggctgatcgtttattcaatttcttaaagaaaaaaagatttgtcttgtttttagatgacatatgggagaaggtggaattaactgaga
338119_9	gaaggtggaattaactgagatcggagttccggatccaagatcacaaaaaggatgtaaattgtcatttacaactcgttctcaggaagtatgtgcgcgcatgggggttaaagacccaatgga
338250_1	atggggaatggtgtgtctttccaatgttcttgcgatcaaacgctgaatcacatctttagatggttttgtggtaaaggttatattcgaaacctcaagaagaatctcacagccttgaagagg
338250_10	gatcataaaccagtggaagttcaatgtttgggaccaaaggaagcatgggaattgtttaaaaacaaggtcggagacaacacattaagaagagatcctgtcattgtcgagcttgcaagaaag
338250_11	ttgtcgagcttgcaagaaaggtcgctgaaaaatgtggtgggctgccactggcgctcaatgtcattggtgaggtgatggcatctaaaactatggtacaagaatgggaggatgcaatcgatg
338250_12	atgggaggatgcaatcgatgttttgacaacatccgccgcagagtttcctgatgtgaaaaataaaattcttccaattctaaagtacagctacgatagcttggtggatgaaaatatcaagac
338250_13	gtggatgaaaatatcaagacatgtttcctatattgtgctctctttccggaagattttaatataggtatggaaaagttgatagactactggatatgcgaaggattcatcggagactactct
338250_14	gattcatcggagactactctgttataaaaagagcgaggaataagggttatacgatgctcggtacccttattcgtgcaaatttactgacggaggttggtaaaacatcggttgtgatgcatg
338250_15	aacatcggttgtgatgcatgacgtggttcgcgaaatggctctatggattgcatctgattttgggaaacagaaggagaattttgtggtgcgagcaggagtcggattacatgaaataccaga
338250_16	ggattacatgaaataccagaaatcaaggattggggagctgtgagaagaatgtcattaatgaagaataatattaaagagataacatgtggttccaagtgttctgaacttacaactttgttc
338250_17	ctgaacttacaactttgttccttgaagaaaatcaattgaagaatctatcaggtgaattcattcggtgtatgcaaaagctagttgttttggatttgtcattgaatcgcaacttaaatgaac
338250_18	gaatcgcaacttaaatgaacttccagagcagatatcagagctggcctccttgcagtatcttgacttgtcgagtacaagtatagagcaactgcctgttggtttccatgagttgaaaaattt
338250_19	ttccatgagttgaaaaatttaactcatctgaatttgagttatacatcaatctgcagtgtgggtgcgatatcaaagttgtcgagtttaagaattttgaaactaagaggttctaatgttcat
338250_2	atctcacagccttgaagagggaaatggaagatctcaaagcaataaaagatgaggtgcagaacagggtatcgagagaggagatacgacatcaacaaagacttgaagctgtccaggtatggc
338250_20	taagaggttctaatgttcatgccgatgtaagcttagtgaaagagctgcagctcttggagcatctacaagttctaaccataacgatatctacggaaatggggctggagcaaatattagatg
338250_21	gctggagcaaatattagatgatgaaaggttggcgaactgcatcactgaactggggattagcgattttcaacaaaaggcattcaatatagaaaggttggcgaactgcatcactgatctgga
338250_22	aactgcatcactgatctggagattagcgattttcaacaaaaggcattcaatatatcattgctgacgagtatggagaatcttcgtttgctcatggtgaagaatagtcatgttacagagatt
338250_23	atagtcatgttacagagattaatacaaatctgatgtgcatagaaaacaagacagactcgtctgatttacacaatccgaaaattccatgctttaccaatctctccaccgtgtatataacgt
338250_24	ctccaccgtgtatataacgtcctgccatagcattaaggatctgacttggcttctgtttgctccaaatcttgtcttcctacgtatttcagattcaagagaagtggaagaaattataaacaa
338250_25	gtggaagaaattataaacaaagagaaagcaaccaatcttacaggtattacaccatttcagaaactagaattcttcagtgtggaaaaactgccgaagctggagagtatctactggagtcct
338250_26	agagtatctactggagtcctctcccctttccattattgaagcacatatttgcatattgctgcccaaagctgagaaagcttcccttaaatgctacaagtgttccactagttgatgaattta
338250_27	tccactagttgatgaatttaaaattgagatggattctcaagaaactgagcttgaatgggaggacgaagataccaaaaatcgattcttgccttcaatcaaacggcgtgtttgggtgatggt
338250_28	aaaattgagatggattctcaagaaactgagcttgaatgggaggacgaagataccaaaaatcgattcttgccttcaatcaaacggcgtgtttgggtgatggttaattttgttaaatcatga
338250_3	tgaagctgtccaggtatggcttacccgtgtcgatagcattgatttacaaatcaaagatctacttagtacttgtcccgttcagcaccagaagttgtgtctctgtggtttgtgttcaaaaaa
338250_4	tgtggtttgtgttcaaaaaatgtatgttcgagctacagttttgggaaaagggtattcttgttgttggaagatgttaagaaactcaactcagagagtaattttgaagtggttactaagcct
338250_5	ttgaagtggttactaagcctgccccgatatctgaagttgagaagaggtttactcagcctactattggtcaggaaaagatgctcgaaacagcatggaatcgccttatggaagatggagtcg
338250_6	ccttatggaagatggagtcgaaatcatgggtttgcacggcatgggtggtgtaggaaaaactacccttttccataaaatccacaataagtttgctgaaatacctggtagatttgacgttgt
338250_7	cctggtagatttgacgttgtgatatggattgtggtgtcgcaaggtgcagagatttcaaagcttcaagaagatattgcaaaaaagctacacctttgggacgaggtgtggaaggacaaaact
338250_8	aggtgtggaaggacaaaactgaaagtgttaacgccgctgatatacacaatgttttacagaggaagagattcgttttgatgttagatgatatatgggacaaagtggatttacaagccctcg
338250_9	agtggatttacaagccctcggagttccaattccgaccagagaaaatggatgcaaagtagcattcaccactcgttcccgagaagtatgtgggcggatgggggatcataaaccagtggaagt
351902_1	atgggaggttgcgtttccatagcaatatcatgtgaccaagctattaataaccttaccagctgcattagcggggacggaaattccttccgcaaccttgtgaacaatcttgcatctctgagg
351902_10	ggggtagataaggagatagaggtaacatgtatgatgtgggatgatgcttggaatttgttcactaaaaatatggaagaaacaataaaaagtcatccagatattcttgaagtcgcaagatca
351902_11	ttcttgaagtcgcaagatcagttgcgaaaaagtgtaaaggcttgccactcgctctcaatgtaattggcgaagtcatggcacgcaagaagacagttgaagagtggcatcacgcagctaatg
351902_12	gtggcatcacgcagctaatgttttgtcttcatctgctgctcagttctcaggaaaagatgatttgatagactattgggtaggccatgagctaataggtgggactaaacttaattatgaagg
351902_13	actaaacttaattatgaagggtatacaatcatagaagctctcaaaaatgcgtgtttattgattgagagtgaatccaaagataaagtgaagatgcatgatgtgatacgggatatggcgttg
351902_14	tgatacgggatatggcgttgtggataccattaggttttggtgggcctcaagagaagcttgttgccgtcgaagaaaatgctcgtaaaattccgaagattaaggaccaggaagctattagta
351902_15	ggaccaggaagctattagtagcatatccttaatatctaatcaaattgaggaggcatgcgtgagtcttgattgtcccaacctcgataccgtacttcttcgagataataaactaaggaatat
351902_16	gataataaactaaggaatatctcacaagactttttctactgcgttccgattctcaaagttttagatctttctttgaatgcaaaccttacaaggttgcctaacatttcaaatttggtctcg
351902_17	acatttcaaatttggtctcgttaaggtacttaaacctatcatgcacggggttaaaagatcttccaaatgggttatatgagctcaataaactgatatacttgaatttggagcatacataca
351902_18	gaatttggagcatacatacatgctgaaaaagatcgatgggatatcgtctttgtcgagtctacaagttttgagattgtatggttctggaatagatactaatgacaacgtggttaaggagat
351902_19	gacaacgtggttaaggagatacaacgcttggagcatttatatcagttgacaataaccttgagaggttcatctggtttggaaagttatcttaaagatgagaagctcaatagctacaaccaa
351902_2	acaatcttgcatctctgaggcgagctacacgacagctggaagcaagaggagatgatttgctgacaagggtaaaagtgcaagaagatggtggccgaagccgattagctgaagtccaagaat
351902_20	agctcaatagctacaaccaacaattacatctcagcaatcaatcaagtgtactcattgtacctattgggatgatttcaagtagtcgtgttttggagatactagactcaaatataccgaagt
351902_21	agactcaaatataccgaagttagagataaaattgccaaacaacgatagtgatgatgaatatgttcatttgctgaaacctgcttcagagtattgtagcaatataaattttttcagtctacg
351902_22	ataaattttttcagtctacgcgaagtgagattagacaactgtactagtctacgggatttgacatgtcttttatatgctcctcatcttgctgttttatacttggtatggttacctgacata
351902_23	tggtatggttacctgacatacatgccataatagatcgatatgatgagtttcctttgatgtctaagtcacttcgaaacagacaaccttatagactactaccttttagagcactagagttcc
351902_24	ttttagagcactagagttccttacactgaggaatttggttaaactccgtagcatctacaggggtccgttgccttttcccaaccttaaggaaatcaacattaaaggttgtccattgttaac
351902_25	aaaggttgtccattgttaacaagacttcctatcaattccgagagcgctcagtcgcaaaatgtcatcatgaacgcagaaaaagaatggctggaaaaagtgaaatggagagaccaagcgact
351902_26	cttcctatcaattccgagagcgctcagtcgcaaaatgtcatcatgaacgcagaaaaagaatggctggaaaaagtgaaatggagagaccaagcgactaaggagcggttttacccaagttaa
351902_3	attagctgaagtccaagaatggctttcggaagttgatatcacggtacgtgaaacccatgatttacttttgcaaagcgatgatgaaatagataagttatgttgttatcaatattgttccaa
351902_4	tgttatcaatattgttccaagaattggatatcaagaaatggttatagtaaaagggtagtcaagcagttgacagaaactgagattctcttatttagaggagtttttgatgaagtaactcaa
351902_5	tttttgatgaagtaactcaaagaggtcctatacaaaaggtggaggagaggcttttccaccagaagatatttggtcaagaggaattgattgaatcaacctggaatagtatcatggaggacg
351902_6	gaatagtatcatggaggacggagttgggattttgggtatttatggcatggggggagtgggcaagaccacactcctctctcaaatcaacaacaagtttctcatagaaagcaaccaatttga
351902_7	atagaaagcaaccaatttgacattgtaatatgggttgtggtgtctaacaacacaacggttaagaggattcaagaagatattggcaaaagactagagatctacgatgaaaactgggaaagg
351902_8	acgatgaaaactgggaaaggaaaacagaaaatgagaaagcgtgtgatataaacaagtctctaaagaccaagagatatgtgttattgttggatgatatgtggaggaaggtggatttagcaa
351902_9	gaggaaggtggatttagcaagcattggagttccggttccaagaagaaatggaagtaaaatagtattcaccactcgttctaatgaagtttgcggaagaatgggggtagataaggagataga
354804_1	atggatctatcaaacaagtttgtggattattctaaagggcatccatttgctctcaagttgttaggttctgatctttgtcaaagagacaagttatattggattaggaaattggagagaccg
354804_10	cgtcttccaaagagcattaatctgaaatttttgaaggttcttgtcctcagtggctgttcaaaactcaagaaattcccaactatttcagaaaacatagaatctctgtatttggatggcaca
354804_11	ctctgtatttggatggcacatcagtaaaaagagttcctgaatccatagagagtctcagaaaccttgctgtgttaaatctaaagaattgctgcaggttgatgcgtctgcagtacttggatg
354804_12	gcgtctgcagtacttggatgctcatggctgtatctcactcgaaacagtagcaaaacccatgacgcttcttgtgatagctgaaaagacacattctactttcgtattcacggattgcttcaa
354804_13	gtattcacggattgcttcaagctaaaccgagatgcacaagaaaatattgtggctcatactcaactgaagagtcaaatactggcgaatggatatcttcaacgtaatcataaggtccaatat
354804_14	gtaatcataaggtccaatatcttcggttttatcattttcaggaactagttttgggacctttagctgctgtaagttttccaggaaacgacttgccattatggttccgccatcaaagaatgg
354804_15	gttccgccatcaaagaatgggatcttcaatggaaacccacctgcctccacactggtgtgacgataaattcattggcctttctctctgcattgttgtctctttcaaggactatgaagatag
354804_16	ttcaaggactatgaagatagaaccagccgtttctcggtaatatgcaagtgcaagtttagaaacgaagatggtaattccatcagctttacttgtaatcttggaggatggaccgagtcatct
354804_17	gaggatggaccgagtcatctgcatcatcaagcctcgaagaaccaagacgacttacctctgatcatgtgttcatcagttacaacaactgtttctatgccaagaaaagccatgaactcaata
354804_18	gaaaagccatgaactcaatagatgttgtaacaccaccgcctcattcaaattctttaatactgatggaaaagccaaaagaaagccagatttctgtgaggtagtgaaatgtgggatgagcta
354804_19	gtgaaatgtgggatgagctatttatatgcaccggatgagaatgattatagattgcagggattacaggagaataacctcgagaaagcggtatctagaaaagaaacagaactaaatgaaacc
354804_2	ttaggaaattggagagaccgcagagaaggccagatggaaaggttcaagaagttctgcatatgagttatgaggaactatgcctggaagagaagagcatatttctggatgttgcttgcttct
354804_20	aaacagaactaaatgaaaccgcattggatgaagctgctatgtccaagagagcccgtttatgtttacaagaggaagagctactgaacagaaaaagaaagaaggatgatatctcttatcctg
354804_21	tccaagagagcccgtttatgtttacaagaggaagagctactgaacagaaaaagaaagaaggatgatatctcttatcctgatcatgagtgttctgtaacttctgtttttagttacgtgtag
354804_3	tctggatgttgcttgcttcttcagatcagaaaagttggatttggtttcgaggattctgagcacttaccatattgatgcttctaatgtgataaatgaccttattgacaaatgcttagtaac
354804_4	attgacaaatgcttagtaaccgtttcggataaccggcttgagatgcatgacttactgcttacgatggagaaggaaattggttatgaatcatccatcaaagaggcaggtaagcgcggtcgg
354804_5	aggcaggtaagcgcggtcggttatgggaccaagaggaaatttgccgcgtttttaaacataaaacggggactgcaaaaattagggacatcttcttggatatgtctaatgtagaaagcatga
354804_6	gtctaatgtagaaagcatgaagctaagtgctgatattttcacggggatgttgagtctcaaattcctgaaattctacaattctcattgttccaagtggtgtaaaaatgattgtagatttcg
354804_7	aaaaatgattgtagatttcgtttcccgggtgggcttgattgctttccagatgagctggtgtatctccactggcaagggtaccctttggagtatcttccattgaacttcaacccgaagaaa
354804_8	tgaacttcaacccgaagaaactcattgatcttagtctgcgttatagcagcattaagcaactatgggagtatgagaagaacacaggagagttaagaagctcgttaaatcttgaatgttgta
354804_9	gttaaatcttgaatgttgtacaagtttagccaagttttcatcaatccagcaaatggacagccttgtttctctgaatctcagagattgcataaacctcaagcgtcttccaaagagcattaa
356517_1	atgcttcatatgagtatcgaacgcccttttatgctagacatcgttaaaaatgttaagtttgccctaaccaaggaattaacacaaagagaagaaaatcctgaattagaaggagaaaaatca
356517_10	gatgtttttctcgatatcgcatgtttctttagatcacaagatgagaactacattaaaactttacttcactgcagttttgacgctgaatctggagaagccgggaaggaagttagagaactc
356517_11	ggaaggaagttagagaactcagtgacaagttcttgattcgtatctctgaagatagagtagagatgaatgatctaatctatacattgggaagagaacttgcaatatcatgtgttgaaacta
356517_12	aatatcatgtgttgaaactatagcagggaaatataggttgttgccgtcgaatcgtgaagagtttattaatgcactgaagaacaaagaggaaagagacaagataagaggtattttcctaga
356517_13	ataagaggtattttcctagacatgtctaaaatggaggaaatacccttagactacaaagcgtttgttggtatgagcaatctgcggtacctaaaagtctacaattctcattgtcctcgacaa
356517_14	attctcattgtcctcgacaatgcgaagctgacagtaaattaaacctacccgatggtcttgagttccctatatgtaatgttcgatatttccactggctgaaatttccagtggaggaacttc
356517_15	atttccagtggaggaacttccttgtgacttggaccccaagaatcttatcgatcttaagttgcattacagccagattagacaagtctggactagtgataaggctacaccaagactgaagtg
356517_16	gctacaccaagactgaagtgggttgatctcagtcattcgagtaagttgagttccttgttgggtttatcaaaagcaccaaatcttttgagattaaacctcgaaggctgcacgagtttggag
356517_17	aaggctgcacgagtttggaggagttatccggagagatattacaaaacatgaagaatctcattctcttgaatctaagaggatgcacaggtcttgtgtctctgccaaagatcagtctatgtt
356517_18	gccaaagatcagtctatgttccttgaagattctcatcctcagtggctgctcgaagtttcagaagtttcaggtgatttcagaaaatctagaaactttatacttaaatggcactgcaataga
356517_19	ttaaatggcactgcaatagataggcttcctccatcagttggtaatctccagagacttatcttattggatttgaaagactgcaaaaatctagagactctttctgattgtacaaatcttggg
356517_2	aattagaaggagaaaaatcagatgccaaagaaggcgtcaacaaagatccaaatagaactgaaccaggagaacaacgtctgaagcaattgggagagaaattggatgtcgagtgcaatgaca
356517_20	ctgattgtacaaatcttgggaatatgagatctcttcaagaactcaaactttctggttgttcaaagctcaagagttttcccaagaacatagaaaacttgcggaatttgctactcgaaggaa
356517_21	gaatttgctactcgaaggaacagcaataacaaagatgccacaaaatattaacggtatgtctttactgcgacgtttatgcttaagcaggagtgacgaaatctacaccctgcagtttaacac
356517_22	tacaccctgcagtttaacaccaacgaactgtaccatttgaaatggctcgagttaatgtattgtaagaatctcacatctcttttggggcttccaccaaatcttcaattcttatatgctcat
356517_23	ttcaattcttatatgctcatggttgtacctcactgaaaactgtgtcaagtccactagccttgcttatctcaacggagcagattcattctacgtttattttcaccaactgccatgaactgg
356517_24	caccaactgccatgaactggaacaagtctcaaagaatgatatcatgtctagcatacagaatacaagacatccgacatcatatgatcaatataatcgggagctgcctcggcattggtatga
356517_25	ctgcctcggcattggtatgaaggcagagtaaatgggttagctctttgtgttgctgtctcgtttaataactacaaagaccaaaacaacggtcttcaagtgaaatgcacctttgagttcact
356517_26	aatgcacctttgagttcactgatcatgccaatgtatccttgagtcagataagtttcttcgtcggaggctggaccaagattccagaagatgaactaagcaaaattgattcggaccatgtct
356517_27	aattgattcggaccatgtcttcatcggctacaacaactggttctatataaaatgtgaagaagataggcataagaatggatgtgttcctactaatgtttcccttagatttgaagtcacaga
356517_28	cttagatttgaagtcacagatggtgcaagcaaggttaaagaatgcaaggttatgaagtgtggcttttctttgatttatgagtcagagggaagtgagaaggtttctcgggacgcaacattt
356517_29	tttctcgggacgcaacatttgatgcaaactcgaagatagaggaaagtaaactaagtgaaacaaaatcttacaaaactgcagaatatgatgctgatttctatggtgaaggggcacaagggt
356517_3	ggatgtcgagtgcaatgacaacgaaactcgtattgttgcagtcgtcgggatgggtggaatcggcaaaacctttctcgccaagaaattgttagaaaagctgaagaggaagattggcagtca
356517_30	gaaacaaaatcttacaaaactgcagaatatgatgctgatttctatggtgaaggggcacaagggttggagacttttgataagttgactctactcaaccccttaattagcgaggtgcattaa
356517_4	aagaggaagattggcagtcacgtgtttatcgagtccgtgcgtgaaacttcgaaggcacatggattcgataagctgaaactgcaaaagacactcgtggatggtttgctcccgaatgaagat
356517_5	gtttgctcccgaatgaagatataatttgtgataatgagaatccactcgaggtttggaaggatcatcttcttaagaagaaagttgcggttgttcttgatgacgtgcatggcaaggaacaag
356517_6	cgtgcatggcaaggaacaagtaaatgcgcttctagggaattgtgattggattaagaaggggagcaggatcatcatcactacccgcgacaagtcattgctcaaaggggtggaaatggtcag
356517_7	aaaggggtggaaatggtcagcgatatctatgaagtccccgggtttaatgacagtgatagcttagagctctttagcacttacgcctttgatgataaatcatgtaagttcatggagttgtct
356517_8	gtaagttcatggagttgtctagaaagtttgtggattacactggaggaaatccattagcactcaaggcattgggagaggaacttcttgggaaagacaagggtcattgggaagcaagacttg
356517_9	tcattgggaagcaagacttgtaacacttacacaacgttccaacgagaagatcagaaaggagttgatactcagctatgatgaactgaatgagcatcagaaggatgtttttctcgatatcgc
356864_1	atgattcaagaaaaatttgttgaaaaactaggccttcgtggagaagaatggaaccaaaaagaggaaagcgagaaggccattgctattcataatgtcatgaagagaaagaaatatcagtac
356864_2	agagaaagaaatatcagtacttcttgaatgacatatgggagaaagtggagttaacaaaaattggagtcccaaatccaacaagagaaaacgaatgcaaaatagcattcactactccttctt
356864_3	agcattcactactccttcttgggaagtgtgtagaaggatggaggtctatgatccaatagaagtcaaatatttagcaaaggatgttgcttggaaattgtttaagaagaaagttggagaaaa
356864_4	aagaagaaagttggagaaaacctatttataaacgatccagagatccgcgaactagcaagagaagttattgttgggtatgcgaggaatatcgacattaatcaaggtatcaatagagctaca
356864_5	aaggtatcaatagagctacaaaccgaggttttgagatagttggtgttctttctcgggcaaaattattgatggaagatggtggaagtaagcaatatgttgaaatgcacgacgtcatccgca
356864_6	gatggtggaagtaagcaatatgttgaaatgcacgacgtcatccgcaaaatagctatgtggataacatctaattttggaaatgataaagaacgatgggttgtgcaagcaaatactagataa
471969_1	atggcgtcctcctctgcacctcgtgtatcgaagtacgacgtcttcctcagcttccgaggagaagacacccgaaaaacaatcgttagtcatttatacgcagcacttgatagcagaggaatt
471969_10	tcacaggtgcatgctttggcaaaagataaaaactggtttggtcctgggagccgaattatcataactactcgagatatgggcttgctcaatacctgtggagtagaaatcgtttatgaggtt
471969_11	tagaaatcgtttatgaggttaagtgcttggatgataaggatgccctccacatgtttaaacagattgcttttgaaggaggacttcctcctgatagttttgagcaactctcaatccgagctt
471969_12	gcaactctcaatccgagcttctcggcttgctcacgggcttccttctgccattcaagcttatgccttatttctccgtggaaggaccgcgactcctgatgggtgggaagaagcattgagtgc
471969_13	tgggaagaagcattgagtgcacttgaaagcagtcttgacgagaatataatggaaatcttgaaaatcagctacgagggcttaccaaaaccacatcagaatgtattccttcatgttgtctgt
471969_14	tattccttcatgttgtctgtctcttcaatggagacactctccagcgtatcacttcccttcttcatggccccatacctcagagtagcctgtggataagagttttagcagagaaatctttca
471969_15	tttagcagagaaatctttcatcaaaatatcaactaatggatctgtaatcatgcacaagttggtagaacaaatgggtagagaaattatccgcgacaatatgtctttggctcgaaaattcct
471969_16	tctttggctcgaaaattcctcagggatcctatggaaattcctgatgccttggctttcagagacggaggagaacaaactgaatgcatgtgcctacacacgtgtgagttgacctgtgtgttg
471969_17	gtgagttgacctgtgtgttgtccatggaggccagtgttgttggccgtatgcataatctcaagtttctcaaggtttacaagcatgtagattacagagagtcgaagctgcaactcattccag
471969_18	gaagctgcaactcattccagaccaacagttcctgcctcgtagcctacggctattccattgggatgcatttccattgagagccctgccttccggctctgatccatgttttcttgttgaact
471969_19	ccatgttttcttgttgaactcaatctgcgtcacagtgatttagaaactctcaggacttgtatgttgaagagtttgaagagactagatgtgacgggatctaagtatctcaagcaacttcca
471969_2	cacttgatagcagaggaattgttactttcaaagacgaccaaaggcttgagataggagatcacatttctgatgaactccgcagagcactagggagttcgagtttcgctgttgtggttctct
471969_20	agtatctcaagcaacttccagatctttcaagtatcacgagtcttgaggaattgcttctggaacaatgcacgagactggatggcattccagagtgtattggaaaaaggtctaccctaaaga
471969_21	aaaaaggtctaccctaaagaagcttaagctatcctaccgtggtgggcgtactgcgcagcaacatattggattggagttcccagacgcaaaagtgaaaatggatgcacttataaacatatc
471969_22	gatgcacttataaacatatcgattggtggagacattagttttgagttttgctcaaaatttagaggatatgctgaatacgtctctttcaattctgagcaacatatacctgttatatcgacg
471969_23	atatacctgttatatcgacgatgattctgcaacaagcaccttgggtcatctcagagtgcaatagattcaattccctcagcatcatgaggttcagccacaaagaaaacggtgaatctttct
471969_24	agaaaacggtgaatctttctcctttgacatctttccagattttcccgacctgaaagagcttaaactagtgaacttaaacatccggagaatcccatctgggatttgtcacttggagttact
471969_25	atttgtcacttggagttactagagaagctggacctcagcggaaatgattttgagaacttaccagaagctatgaacagcctttcccggttgaaaactctctggcttcgaaactgcttcaaa
471969_26	ggcttcgaaactgcttcaaactcgaggagttgccaaagctaactcaggtgcagacactgacacttaccaacttcaagatgagggaagatactgtttacttgagctttgccttgaaaactg
471969_27	gagctttgccttgaaaactgcaagagtgttgaatcattgtcagatcagcttagtcatgagcagccatgattttgagacattgccaccaagcatcagagatcttacctcattggtaacact
471969_28	cttacctcattggtaacactttgccttaataactgcaagaaactcaaatcagtggaaagaatccccacgtctctccaatttctggatgcacacggctgtgattccctagaagctggttgt
471969_29	ctccaatttctggatgcacacggctgtgattccctagaagctggttgtgtagaacattttaaggacacaccaaccaaagaggtgtatacttggatcttgatctgtctcttctatgattga
471969_3	tttcgctgttgtggttctctccgagaactacgctacttccaggtggtgcttattggaacttcaactgataatggagcttatgaaagagggaagacttgaagtatttcccatcttctatgg
471969_4	gtatttcccatcttctatggagtagatccttccgtggtgaggcatcagctaggaagtttcgctttagaaaagtatcaaggtcctgaaatggcggataaggttctcaggtggagagaagct
471969_6	agatatttcaagacgtgtgacattgttgcataaaatagactctggcaatattgttgggatgaaagctcacatggaaggtcttaatcatcgcttggatctggaatccaatgaggttctcat
471969_7	gaatccaatgaggttctcatggtaggaatctggggaatgggaggaattgggaaaacctccattgctaagtgtctctatgaccagctttcacctaaatttccagctcattgtttcacagaa
471969_8	cagctcattgtttcacagaaaacattaagagtgttagtaaagatattggccatgatctaaagcatttgcaaaaagaaatgctctgcaatatcctctgtgatgatattaggttatggagcg
471969_9	tgatattaggttatggagcgtggaagctggatgccaagagataaagaagagacttgggaatcagagggtttttcttgtgcttgacggtgtggataaagtgtcacaggtgcatgctttggc
473526_1	atggcgtcgttcatagatcttttcgccggcgacatcacgactcaactcttaaagctgctcgttctagtagctaacacagtctacagttgcaaaggaatcgctgaacgactgatcacgatg
473526_10	gcaatgtccctcttgtgtctctatgctttcgatcataagtccccgccttctccattcagcaaaaaattggtgaagcaggttgttgatgagtgtaaaggtttacctttatctttgaaagtt
473526_11	tacctttatctttgaaagttctcggtgcttcgttaaaaaacaaacctgaaagatattgggaaggcgtagtgaagaggttattaagaggagaagctgctgatgaaactcatgagaacagag
473526_12	tgaaactcatgagaacagagtgtttgctcatatggaagaaagtctagaaaacctcgagccgaaactcagagagtgtttcttggatatgggtgcttttcctgaagacaagaagatccctct
473526_13	gaagacaagaagatccctctttatgttctcaccaacgtgtgggttgagaggcatgatattgacgaagaaactgcgttttcctttgttcttcgtttagctgacaagaatctcctgactata
473526_14	acaagaatctcctgactatagtgaaaaatccaaggtttggcgatgtgcacattggctactatgatgtatttgtgacgcaacacgatgttctcagagacctagcccttcatatgtccaatc
473526_15	agcccttcatatgtccaatcgtgtggacgtaaataggagagagcggttattaatgccgaaaagagagccaatgcttccaagagaatgggaaaagaataacgatgagccatttgatgccaa
473526_16	gatgagccatttgatgccaagatagtctcccttcatacaggcaagaattatttaactttaaatgaatttggggaaatggatgaaatggattggtttgacatggaccttcctaaggcagaa
473526_17	tggaccttcctaaggcagaagttttaatactgaacttctcttctgaaaactacgtcttgccaccatttattggtaagatgagtagactcagggtgctcgtgattatcaacaatggaatgt
473526_18	gattatcaacaatggaatgtctcctgcgcgtctacatggcttctccatctttgccaatttggccaaactaagaagtctctggctcgagagggtacatgtccctgaatttaccagcagcac
473526_19	cctgaatttaccagcagcaccattccactgaaaaaactgcaaaagatgcatctgatcttttgtaaggtcaacaatagctttgatcagacgtcattcgacatctcacaaatattcccaagc
473526_2	ctgaacgactgatcacgatgatcagagacgttcaaccaacgatcaaggagattcaatacagtggcgtggagctgagtaaccatcgccaaactcaattgcgaggattctttgagatcttgg
473526_20	tctcacaaatattcccaagcttgtctgatctcactatcgatcactgtgatgatcttgtggaattaaactccatatttgggataacctctctcaactctctcagcataaccaactgtccaa
473526_21	cagcataaccaactgtccaagaattcttgaactgcccaagaatctgagtaatctacagtctcttgaacgtctaaggttatatgcttgccccgagctgatatccctcccggtcgaaatttg
473526_22	tccctcccggtcgaaatttgtgagctgccatgtctaaagtacgttgatatttcacagtgtgtcagcctgatttatcttcctgaaaagtttggaaagctagggaaacttgagaaaattgac
473526_23	ggaaacttgagaaaattgacatgcgagaatgcagtttattgggtttaccaagttctgtagctgccctcgtgtctctacgtcatgtcgtttgcgatgaggagacttcgtctatgtgggaaa
473526_24	cgtcatgtcgtttgcgatgaggagacttcgtctatgtgggaaaaggtcaaaaagattgttccggaactttgcattgaagtcgccaaaaaatgcttcaccgttgattggcttgacgattag
473526_3	aggattctttgagatcttggagaaagcaagaaagctatgtgaaaaggttttaagatgccgtaggtggaaccttaaacacgtctaccacgccaacaagatgaaggatcttgagaaaaacat
473526_4	aaggatcttgagaaaaacatatctcgtttcctcaacagccaaattctgctctttgttcttgctgaggtatgtcatctacgggttaatggtgaccggattgagaggaatatggatagacta
473526_5	agaggaatatggatagactattgagtgagcggaatgattctttgtcgtttccggagactatgatggagattgagacggtaagcgatccaccgattcagatggtaggattggatttgggga
473526_6	ggtaggattggatttggggaagagaaaggtgaaggagatgatgtttaagtttacggatacatatttgtttgggatctctggaatgagcggttcagggaaaaccactcttgcaatagagct
473526_7	accactcttgcaatagagctttcaagagacgatgatgttcgaggcctctttaagaacaaggttttgtttctgattgtgtcacggtctccgaattttgagaatctggagttttgtatacga
473526_8	atctggagttttgtatacgagaatttcttaatgatggagttcaacaacggaagctagtgatccttgatgatgtttggacaagggaatccttggacaagctgttgtctaaaattcgtggaa
473526_9	gttgtctaaaattcgtggaagcacaactttagtagtctcacggtccaagcttgcagatcctagaaccacctacaatgtggaattattaaaggaagatgaagcaatgtccctcttgtgtct
474812_1	aattttccttttccttttgttagggacaatgaagcgaaaatgatcgagaagattgcatgtgatgtttcagataaactgaatgttacaccatctagggattttgatggcatggttggactt
474812_10	acatccatgctggcaaaaactaacttgaatgttagacctgggttaaaaatattacctgggttaaaaatattagccaatagacatctcatacacataggtcatggcgctaaaggtgaagtg
474812_11	atggcgctaaaggtgaagtggtaatgcaccgtttgctacaagtaatggctagacaagtcatttccaaacaagagccttggaaacgccagattcttgtagataaccaagagatttcctatg
474812_12	taaccaagagatttcctatgttttggaaaatgcagaaggtaatggatcaattgtgggtatatcctttgacgtaggagagatcaacaaattaacattaagcgctagggcgtttgaaagaat
474812_13	gctagggcgtttgaaagaatgcacaatcttttcttactaaaagtttatgatcggtggcttactggaaaaagacaactgcacattccagaggagatggattttcttcctcccctaagctta
474812_14	ttcttcctcccctaagcttactacgttgggatgcataccagagaaagactcttcctcgtagattttgcccagaaaatctcgttgaactacacatgccggatagccagctcgagaagctat
474812_15	tagccagctcgagaagctatgggacggaactcagccgcttctaaatctcacgaagatgaacttcagagggtcatcttgtttgaagaaacttccagatctttcaaatgcttcaaatcttga
474812_16	tcaaatgcttcaaatcttgagagattggatctgtatgaatgcattgctttggtagagcttccatcctcaatttctaatcttcgtaaactaaactacttagagacgaatctttgcagaagt
474812_17	agacgaatctttgcagaagtctacaagtcattccaactctcattaacttggcatttcttaaagagatcaagatgatgggatgctcacgattgagaagttttccagatattcctaccaaca
474812_18	tccagatattcctaccaacatcattaacctctctgtaatggagacaacggttgcagaatttcccgcatcacttaggcatttctcgcttcttaagtctttcgatataagtggcagtgtaaa
474812_19	gatataagtggcagtgtaaatctcaagaccttttcaacacatctccccactgttgttgtaacagagcttcacctagacaatagtggtattgagagtattacagattgcatcagaggtctt
474812_2	ttgatggcatggttggacttgaagctcatttgagaaaaatggagtctttgcttgatttagataatgatggagctaagattgttggaatctctggtactgcaggcattggtaagagtacca
474812_20	cagattgcatcagaggtcttcataatctacgtgtccttgctctatcaaactgtaaaaaactcaagtcattgccgaagctcccgagttcactcaaatggctacgggctaactattgtgaat
474812_21	acgggctaactattgtgaatcactagagagagtaagtgaacctttaaacacaccaaatgcagacctcgatttcagcaactgcttcaaattgggtcgacaagcacgacgagcgatttttca
474812_22	gcacgacgagcgatttttcaacaatggtttgttgatgggcgggctctcttaccaggaagaaaagtacctgcactgttcgatcatcgagccagaggaaattcgttaacaattcctaattct
474812_23	cgttaacaattcctaattctgcttcctataaggtttgcgttgtgatttctacagagttcgatcatcaagccaaagattctactatagtttcaagactattgtgtcgttgcagagtcatcg
474812_24	gtgtcgttgcagagtcatcggcaacttagtaaactccactgacgttaagtttgtcctatccgatatctgcaaatatagaatggagcatctgtttatatttcatataacgaatccgatgcc
474812_25	catataacgaatccgatgccattcttttacccctctagcagagagatagtgctcgaattcagcagcatataccaagatttcgacattattgaatgtggtgtccagatcttgacggatgaa
474812_26	tccagatcttgacggatgaaacagatggaaacaaaaatgggggatctggagatgaagatgatctctggtatatacatgaattcagcgaatcattggacaaagaagaaaaagataatgata
474812_27	agaagaaaaagataatgatagcgtcgctaagtctgaatcctgcggagtgtcagacaaagatgatgaagagggaaacaaaactgtatctggagaagcgtcaaaagacaaagacgaggatat
474812_28	aaagacaaagacgaggatatcgccgacgacagtgactccgaatccatatccaagaagcatccgaggaagaggacgatgataattgctactactaatctgaagaaatggattctctgtctt
474812_29	aggaagaggacgatgataattgctactactaatctgaagaaatggattctctgtcttttactatttttcttgttttcgtttgcttttgttaaagtctctatctactttgatcttctctaa
474812_3	aggcattggtaagagtaccattgctagagctttacataatgcactatctaccaggtttcagcataattgttttatggacaaccttcatgaaagcaataagattggtcttgttgactatgg
474812_4	attggtcttgttgactatggtttgaagttacgcttacaagaacaacttctttcaaagattttgaacctagatggcattaagataggccattcaggtgtgatacaagaaaggctacacgac
474812_5	tacaagaaaggctacacgaccaaagagttcttatcattcttgatgatgtggagagtctagatcaactagaggctttggctaatatcatgtggtttggtccaggaagtagggtcatagtga
474812_6	aggaagtagggtcatagtgaccactgaaaacaaagagattttgcagcaacatggtatcagtgatatataccatgtgggttttccatcaagtagagaagctttaatgatcttttgtctatc
474812_7	ttaatgatcttttgtctatctgcttttcgacaaatctctccacctggtgggtttatggatcttgcggtcgaagttgcaaagctttgtggtaatcttccattggctctacatgttttgggg
474812_8	tggctctacatgttttggggtcatcattgcggggaaagaactattctgactggatagaagagctaccaagattacaaacttgtcttgatggaagaattgagagtgtattgaaagtgggct
474812_9	gagtgtattgaaagtgggctatgaaagtttacatgagaaagaccaagcactatttctctacattgcggtcttcttcaactatgaacatgctgatcatgtgacatccatgctggcaaaaac
474976_1	atgttcgatgatcaaggtatcgagagaggtcaaaccatttccccagaactcacacgagggattagggaatcgaggatctcgatcgtagtgctctcgaagaactatgcttcatcgagttgg
474976_10	gtggattttccgactcaaaaagaagctcgtgagatcttttgtagatatgcttttaaacagagcactccacaagatggtttcgaaaatctttctgaaagagttacaaagctttgcagcaga
474976_11	ttacaaagctttgcagcagacttccactaggtcttcgtgtcatgggttcatatttactaagaaagacagaagatgactgggaagatatactgtataggctagaaagtagctttgatccag
474976_12	agaaagtagctttgatccagttgatcgaggtatcgagagagtactaagagtcggatatgacggtttacatgagaagaatcaattgttatttctcctcattgcattcttcttcaactacaa
474976_13	gcattcttcttcaactacaaagacgaagatcatgtgaaagcaatgcttgctgacaataacttgaatgtcagactcggtttgaaaaccctcgagtataaatctcttatacaaaaatcgtcc
474976_14	ctcttatacaaaaatcgtccggaggaaatatagtgatgcacaagttactacaacaagtgggtagagaagcggttcaaagacaagagccttggaaacgccaaatcttaattgatgctcatg
474976_15	aatcttaattgatgctcatgagatttgtgatgtccttgaaactgattctggttgtgcaaatgtgatgggcatatcttttaatgtatctacaatcccgaatggcgtgcatataagcgcaaa
474976_16	ggcgtgcatataagcgcaaaagcttttcaaaatatgcgtaatcttcgatttctaagcatctacgagacaagacgtgatataaaccttagagtgaatgtacccgagaacatgaatttccca
474976_17	ccgagaacatgaatttcccacatcggctaaggtttttacattgggaggtatatccaggaaagtgtcttccttctacatttaggccagaatatcttgtggaactcaacttgcagaataaca
474976_18	actcaacttgcagaataacaagctagagaagctttgggaaggaacacagcctcttacaaatctcaacaagttagaattgtgtgggtccttacgattgaaggaactcccagatctttcaaa
474976_19	gaactcccagatctttcaaatgccacaaatctcaagagactagatctaactggttgctggagtttggtagagattccttcctctgttgaaaatcttcataaactagaagagttggagatg
474976_2	actatgcttcatcgagttggtgtttggatgagctgttggagattttgaagtgcaaggaagatattggtcaaatagtgatgactgtcttctacggagtagatccatctgatgtgcgcaaac
474976_20	aactagaagagttggagatgaatttatgtttacagcttcaagttgttccgactcacttcaacttggcatctcttatatcactcagaatgttgggatgctggcaattgaggaaatttccag
474976_21	gcaattgaggaaatttccaggtatttctacgaacatcacatcactcgtaatcggagacgcaatgttagaagaaatgcttgaatcaattacgctttggtcttgccttgaaactctcagtat
474976_22	tgccttgaaactctcagtatatatggcagtgtcattacacataatttttgggcagtaactttaatagagaaaatgggcacagatatagagaggattccttattgcatcaaagatctccct
474976_23	attgcatcaaagatctccctgcgttaaaatcgctttatataggtggctgtccaaaacttgtatcactgccagagctccctggctcactcagaagactaacagtagaaacttgtgaatcac
474976_24	agtagaaacttgtgaatcactcgagaccgtatcttttcctattgattctccaattgtgagtttcagtttccccaactgcttcgaattgggtgtagaagcacggagagtgattacacagaa
474976_25	cggagagtgattacacagaaagcaggtcagatgctagcatacttaccaggaagagaagtacctgcggagttcgtgcaccgagctataggagattccttgaccatccgttcatctttctgc
474976_26	ccatccgttcatctttctgctccatatttaggatttgcgtcgttgtttcccctaaatcagggatgaaagaagaatatgttgatttaatgtgtcgcaaacgcataaacggttgccccaatg
474976_27	cataaacggttgccccaatggcgataacttatttaaggcacggctccgtaaagtccaagcggaacatctgtttatatttcaatttgaattccttgaggaagacggatggctggaacagga
474976_28	gacggatggctggaacaggacaacgaggtattgttcaaattcacgacctcatcccaggaactagacattattgaatgtggtatccagatattgacaggcgaaaccaacagaaacataagc
474976_29	aaaccaacagaaacataagcagctatgaaagctatgaatccaggtcagagcaagtctctgaatacgaagatggatatcactctgataggagacttgagttccatgaacaaaagtccttgt
474976_3	tccatctgatgtgcgcaaacaaaccggagatatctggaaagttttcaagaaaacatgtggtggtaaaacggaggagaagaggcgaaaatggagccaagctttgaacgatgcggggaacat
474976_30	tctgaatacgaagatggatatcactctgataggagacttgagttccatgaacaaaagtccttgtccaggtggggtttctgtggaatttttcatggcttcttgagatgttttatggcctga
474976_4	ttgaacgatgcggggaacatagccggagaacacttcctaaactgggacaatgaatcgaagatgattgagaagattggtagagatgtttcaaacaaactaaacactacagtctctaaggat
474976_5	acactacagtctctaaggattttgaagacatggtgggacttgagacacacctggagaaaatacagtctttgttacatttagataatgaagatgaagttattattgttggaatctgtggcc
474976_6	tattgttggaatctgtggccctgcaggtattggtaagactaccatcgctagagctttacatagccgactcacttgcagttttcggcgtacttgttttatggagaatcttaggggaagcta
474976_7	gagaatcttaggggaagctataatagtagtcttgacgagcatggtttgaagctgcaattacaagaacaacttctttccaagattttaaaccaaaatggtatgaggatataccatttgggt
474976_8	tgaggatataccatttgggtgcgatacatgaaaggctatgcgaccaaaaagtgcttatcattcttgatgaagtggacgatctgaagcaacttgaagctttggctaatgacactaagtggt
474976_9	ggctaatgacactaagtggtttggtcctggaagtaggattgtagtaaccacagaaaatcaagagcttttgaagcaacatggtatcaagaatacataccatgtggattttccgactcaaaa
475351_1	atggtgagtaacactgtgaaagaagtcaaggaaattgtttatgacacagaagatataattgaaacctttcttcgaaaagaagaactcggaagaacaagtggcatcaagaaacgtatcaaa
475351_10	atcgttggggggactagcttcaatgacagaaatttgagttcagtttatcatattttgtatctgagctttgaagagctgcctatatatttgaagcactgcttcctctaccttgcccaattt
475351_11	tcctctaccttgcccaatttcctgaagattttacaatagatgtggaaaaattatcttattactgggccgcagaaggaatgccaaggccaaggtattacgatggagcgaccattcgagagg
475351_12	tggagcgaccattcgagaggtcggagatggatacatagaagagttggtaaagagaaacatggttatttctgaaagagacgcgagaactaggagatttgaaacatgtcacttgcatgatat
475351_13	acatgtcacttgcatgatattgtgagagaagtttgtcttcttaaagctgaagaagagaacttcatacaaattgttcacagcacatcaagtgaaaactcgaaatctctttgtaaatctcgc
475351_14	aatctctttgtaaatctcgcagacttgtagtacaacagtgtgatgaaccatatatggaggagaagctgaagaatccaaaaattagatctctcttgtttatcgagcagcttagatgggcag
475351_15	cgagcagcttagatgggcagtaaaaggaagctttacgaggctacagttgatgagggtgttagatctttctgatgttcattttggaggggagttaccctctagcatcggactgctaatcca
475351_16	agcatcggactgctaatccacttgagatatttgagtttatatcgggcactcgtatctcatctaccttcttccatgcggaatttgaagatgctgctgtatttaaacctatgtgtagatcct
475351_17	taaacctatgtgtagatcctgatgaggtatgttcaatttccattcccaatttattgaaagagatgcaggaattgaaatacctctctctcccgttaagaatgcatgatacgcatgggagag
475351_18	gcatgatacgcatgggagagtgggggatctccagtttatgacccggctcagaaccctctctatctatatcagaggcaggttgactatgaaaactctatcttcatctctaagtgaattaag
475351_19	tcatctctaagtgaattaagacgcttggaaaatcttactatctgttattacccgatgtatgctcccatgagtgctaaagaaggattagttttggattgcgctaatctcaagcatctgaat
475351_2	gcatcaagaaacgtatcaaacaatttgcttgcgttattcctgatcgccggaaaattgctatcgatatggaaggcctaagtaacaggatctctaaggtgatctccgatatgcagagtcttg
475351_20	ctaatctcaagcatctgaatttgagaatatatatgccaaggttacctgatgaacaacaatttccttcttaccttagaaacatatctctagctgagtgttgtttgaaggaagatccaatgc
475351_21	tttgaaggaagatccaatgccgattctagagaagctgattcacttaaatgaggtcagtttatcgcatcaatctttttgcgggaagagaatggtttgctcgggtggtgggtttcctcaatt
475351_22	ggtggtgggtttcctcaattgctgaagctcgatttgtgtggactagatgaatgggaagagtggatagtagaagaaggctccatgccccttcttcataagctgactctccgcaacgatcct
475351_23	tgactctccgcaacgatcctaaattaaaggagtttcctgatgggctgaaatttatcacttccttgaaagaactgcatgtcatcttaaataattgggactttaagaagaaactgtccaggg
475351_24	atcacttccttgaaagaactgcatgtcatcttaaataattgggactttaagaagaaactgtccaggggaggagaagattactacaaagtccaacacattcctctcgttcgatttctctaa
475351_3	ctccgatatgcagagtcttggcgtacaacaggaaaatgttaagaaattggttggccatttggtggaggaaaatagcagccaagtggtttctataaccgggatgggcggtattggtaaaac
475351_4	atgggcggtattggtaaaaccacccttgcaagacaagttttcaatcatgagacagtaaaaagtcattttgctagactcgcgtgggtatgtgtttcacaacagtttacaaggaagtatgtc
475351_5	agtttacaaggaagtatgtctggcaaacgatcttgcggaaagttgggccagaatatatagagtcagagatgacagaagacgaacttcaagaaaaactctttcgagtattgggaacacaaa
475351_6	tcgagtattgggaacacaaaaggctttgattgtccttgatgatatatggagagaagaagattgggacatgatagaaccaatctttccactgggaaaaggctggaaagtattacttacttc
475351_7	tggaaagtattacttacttctcgcaatgagggtgtcgcattacgagcaaatccaaatggtttcacctttaaaccagattgcctaactcttgaagagagttggacaatttttcaaaggata
475351_8	ggacaatttttcaaaggatagtttttccgggagaaaacactaccgaatataaggttgatgaaaaaatggaagagctgggtaagcagatgatcaaacattgtggagggttaccattggctc
475351_9	tggagggttaccattggctcttaaggtgttaggcgggttgttagttgtgcaattcacattggatgagtggaaaaggatatatgggaatatcaagtctcacatcgttggggggactagctt
477682_1	atggattcttattttttccttggcactgttgttgttgttgctcttgcaatctacacgcttttgggaatgctatcttttatggtttatagaaaattcaggttccatctagacaagaaaaac
477682_10	ccacctcgtgaagcttttcaaatcttctgcatggatgcttttggtcaagcctctcctaaacacggtttcgaggagcttgcatgggaagctacatacgtgtctggtatacacccttcgggt
477682_11	ctggtatacacccttcgggtataagaagtatgggttcttatttccggggaatgtcaaagctggagtgggcagacgcattactaaggttaaggactaataaccctgactctggttctgtga
477682_12	ccctgactctggttctgtgaggacctacaaaaaagtcggaatcagaatcagaaatgaaaaacagaagattgtgtcacgtatgatgagctcaataaggaggaaacaaatagcagcagcaga
477682_13	tgagctcaataaggaggaaacaaatagcagcagcagaagaaagagctgctagtgtttatgaaagaactatgaaagaggtggattcttctcctgtgtcgtctactcggggacttgctgaag
477682_2	tccatctagacaagaaaaacatagcttgtttttctttttcatcttttacatctttctcatcttgttcatctctttcatcaacttcgtctcccagtcggaaacaccaagtctttccaagtt
477682_3	acaccaagtctttccaagtttccacggggcagatgtacgcaaatcctttctcagccacatcatgaaggagttcaaaagcaaggcaatcgacatattcattgataaagatatcaagaggag
477682_4	gataaagatatcaagaggagtaagtccatcggtcctgagctcatagaagctatcaaaggatcgaggattgcaattgtcttcctctcgaggaactatgcttcttcttcgtgcagcttagtt
477682_5	cttcttcgtgcagcttagttgggatggaggctcatatgaaaaagttggaactaatgttatacctagatttgaatgatgtgaggatgatagggatttggggtcctcctgggattggtaaga
477682_6	tcctcctgggattggtaagaccagcatcgccagagttttatttagcaaacactctgacagtttcgacttgagtgtctttatggagaatgtcaaaggacgatatacaagaccaggttgttc
477682_7	tatacaagaccaggttgttcggatgaacacagtcttaagctgcacttacatcagcagtttctgtctcaaatattcaaccagaaggatatagaagttcctcacttaggtgttatacaagac
477682_8	acttaggtgttatacaagacaggttaagagacaagagagtgcttgttgtccttgatgacgtcgatcagccagcacaattagaagccatggccaaggaaaataagtggtttggtcctgaaa
477682_9	taagtggtttggtcctgaaagtcggattattgtcaccactcaaggtcgaagacttttggaaggacatggaatcaaagatatgtacaaggtggattttccaccacctcgtgaagcttttca
478023_10	gacatgaacgtggcttctttcccatatggaatcgggagcggaaagcacgagattgagctcttaaaagaagacgaagcttgggtgcttttctccaacaaagcttttccgggaagtcttgag
478023_11	cttttccgggaagtcttgagcaatgcagaacgcagaatttagagccgatagcacggaaattactcgagagatgtcagggtttgccattagctattgcttctttggggagcatgatgtcaa
478023_12	tttggggagcatgatgtcaaccaagaagtttgaatcagaatggaagaaagtctacagtactttgaattgggaattgaacaacaatcttgaactcaagattgttcgaagcattttgttgct
478023_13	gttcgaagcattttgttgcttagcttcaacgatttgccatacccgcttaaacgttgtttcttatattgttctcttttccctgtgaactatcggatgaaaagaaagagtctcgttaggatg
478023_14	gaaagagtctcgttaggatgtggatggcacaaagatttgtggaaccgatcagaggagtgaaagcagaagaagtggctgatagttacctcaatgaacttgtttacagaaatatgcttcaag
478023_15	ttacagaaatatgcttcaagttatcttgtggaatccttttggacgacccaaggcgttcaagatgcatgacgtgatatgggagattgctctatctgtatccaaacttgagaggttttgtga
478023_16	aaacttgagaggttttgtgatgtatataatgatgacagcgatggtgatgatgctgcagagacaatcgagaattatggtagtcgccatttatgcattcagaaagagatgacaccagatagt
478023_17	aagagatgacaccagatagtatacgtgcaacaaaccttcactctcttttggtttgctcttctgctaaacacaagatggacttacttccaagtctgaaacttctgagagccttagaccttg
478023_18	tctgagagccttagaccttgaagattctgccatcagcaagttaccagattgtttagtaactatgttcaacctaaagtacttgaatttgtcgaagacacaggtaaaagaactgccaaaaga
478023_19	gtaaaagaactgccaaaagacttccataaactcatcaatttggagacattgaatacaaagcactccaagattgaggaacttcctccagggatgtggaagttgcagaagttgcgttatctc
478023_2	tgaagaaggagttgctgatcatgaagtcttttcttgaggacacccataaacatggtggaaatggatccatagcaacaacaactcaaatcgaagacattctcgacgagtttggctatcaca
478023_20	tgcagaagttgcgttatctcattacttttcggcgcaatgatggacatgattccaattggaactatgttttaggtacaagggttgttcctaaaatctggcagttgaaggatttgcaagtca
478023_21	gttgaaggatttgcaagtcatggactgcttcaacgcagaagctgagcttatcaaaaaccttgggaatatgactcaactcacaagaataagtcttgtcatggttaagagagaacatggaag
478023_22	gttaagagagaacatggaagagacttatgtgattcactgaataagattagaagacttcggttcttatctttaacgtcgattcatgaagaggaaccgttagagatagatgacctgatagca
478023_23	agatagatgacctgatagcaactgcaagcattgagaagctctttcttgctgggaaactggagagggtaccaatttggttcaacacccttcaaaaccttacctatttgggtttgcgtggat
478023_24	ctatttgggtttgcgtggatctcagttgcaagaaaacgccattctctctatccaaacgcttcctagattggtatggctttcgttttacaatgcatacatggggcctaggttgtgttttgc
478023_25	gggcctaggttgtgttttgcacaaggatttcagaatctgaagattctagagatagttcagatgaaacatctgacagaagttgttatagaagatggtgcaatgtttgagcttcagaagctt
478023_26	tgtttgagcttcagaagctttatatcagggcttgtagagggttagagtcggtaccgaaaggaattgagaatcttataaatcttcaagaactgcatttgattcatgtttctaatcagttgg
478023_27	tcatgtttctaatcagttggtggaagggattagtggagatggaagtgtagaccggtcaagggttaaacacattcctgcgattaagcattatttcagaactgataatgggtctttctatgt
478023_28	ttggtggaagggattagtggagatggaagtgtagaccggtcaagggttaaacacattcctgcgattaagcattatttcagaactgataatgggtctttctatgtgagcctctcatcttga
478023_3	cgacgagtttggctatcacatccacggttatcgtagttgcgccaaactttggcgtgcgtttcatttcccgaggtatatgtgggcgaggcactcaatagctcagaagctaggagtggtgaa
478023_4	cagaagctaggagtggtgaatgtcatgattcaatccatttctgattccatgaaaaggtactatcattcagaaaactatcaagcagcaatattatcgcctactgatgatggcgatgcaaag
478023_5	ctgatgatggcgatgcaaagtgggtgaacaacatcagtgagtcatctcttttctttagtgaaaatagtcttgtagggattgatgcacccaagggaaagctcatcggacggcttctaagtc
478023_6	catcggacggcttctaagtccggaacctcagcggattgttgtcgccgtggttgggatgggcggttcagggaagactacactctcagcgaatatcttcaagtcccagagcgtgcggaggca
478023_7	tcccagagcgtgcggaggcattttgagtgttacgcttgggttacaatctcgaaatcttatgagattgaagatgtatttaggaccatgatcaaggagttctataaagaagcagaaacacag
478023_8	ataaagaagcagaaacacagattccagctgaattatactccttaggctacagagagttggtggaaaaacttgtggagtatttgcagtcaaagaggtacattgttgtgcttgatgatgtat
478023_9	tgttgtgcttgatgatgtatggaccactggtctatggagggagataagtatcgctctaccagatggtatttacggaagtcgtgttatgatgaccactcgggacatgaacgtggcttcttt
478870_11	gttgggagctgatctctagatttgcatttggaaatatatcagtcggttctatcaaccaagaactagaaggaattggcaaaaggattgcagaacagtgcaagggcttgccattagctgcac
478870_13	aacagtatccttccagttcttaaactaagctatgactctcttcctgctcaacttaagcgatgctttgccctctgctcaatattccccaagggtcatattttcgatagggaggaattaata
478870_16	gatttttgtttcagactggaagatgacaacattccggagataccaagcacaactcgacatttttcgttttctagaagccaatgtgatgcttccgtggctttcaggtccatctctggagct
478870_17	tcaggtccatctctggagctgagtttctgagaaccattcttccgttcaactcgccaacaagtcttgaatctctccaactaacagaaaaagttttgaatcctttgctccatgcattgagcg
478870_18	tttgctccatgcattgagcggcctacgaattcttagcttgtctcattatcagataaccaacttgcctaaatcattaaaaggtttgaagctgttacggtatctagatttgtcaagcaccaa
478870_19	ctagatttgtcaagcaccaaaataaaagatctcccagagtttgtgtgtactctatgtaatctgcagacactattgttgtcaaattgtcgtgacctcacaagcctgccaaaaagcattgcc
478870_2	cattgctgaagagattgaaggttgctttggtgactgcgaacccggtgcttgcggatgctgagcagagagcagaacatgttcgggaaataaaacattggcttacaggaatcaaagatgctt
478870_20	gcctgccaaaaagcattgccgaactcatcaatttgcgcttccttgatctcgttggcactcctttggtagagatgccaccaggaataaaaaagctgcgaagcttgcagaagttatcaaatt
478870_21	cttgcagaagttatcaaattttgctataggaaggctgagtggtgccgggctgcatgagctcaaagaactttctcatctccgagggacacttcgcatctctgagctacaaaatgtggcttt
478870_22	gagctacaaaatgtggcttttgcctcagaagcaaaagacgctggtttgaaaagaaagccattccttgacgagttaatcctgaagtggactgtcaaaggttctggcttcgtccctggtagt
478870_23	ctggcttcgtccctggtagttttaatgcattggcctgtgaccagaaagaggtcctaaggatgctagaaccccatccacacttgaaaacgttctgcattgaatcttatcagggtggagcat
478870_24	atcttatcagggtggagcatttccgaagtggttgggcgattcttcattcttcggtattgcgtccgtcactctcagtagctgcaacctctgcatatcactgcctccactggggcagttgcc
478870_25	cctccactggggcagttgccttcactcaagtatctcagcattgaaaaatttaacattctgcagaaggttggtatagacttcttcttcggtgagaacaaccttagctgtgtaccgtttcaa
478870_26	ttagctgtgtaccgtttcaatccttgcaaactctaaagttctatggcatgccaagatgggaagaatggatttgtccggaactagaaggtgggatctttccttgcctccaaaaactcataa
478870_27	ttgcctccaaaaactcataatacaaagatgccccagcttaacaaaaaaatttccagaaggactcccttcttccactgaagtcaccatctctgattgtcccctaagagcagttgctggagg
478870_28	ctaagagcagttgctggaggagaacattcctccagaaggagtctgacaaatattccagaaagtccaaccagcattccctctatgagcagaagggaactgtcttcccctacagggaattca
478870_29	cttcccctacagggaattcaaaatctgatgcaagtaccagtgctcagccaggttttgcttcaagtagtcaaagtaatgatgacaatgaagtaacttcgacatcaagcttgtcatctttgc
478870_3	tacaggaatcaaagatgctttcttccaggcagaggatgtccttgatgagttgctaaccgaagctttgcggagaagagtagtagctgaagcaggaggcttaggaggactattccagaatct
478870_30	atcaagcttgtcatctttgccaaaggatcgtccactgtcacaaacacaagatttcgaccaatatgaaactcaacttggaagcttacctcagcattttgaagaacctgcagtgatctcggc
478870_31	gaacctgcagtgatctcggcaagatactcaggatatatctcggatatacctagctcgttaagtccgtatatatcaagaacatcacttcttccagatcccaaaaatgaaggttcaggtctt
478870_32	aaaatgaaggttcaggtcttcttggaagtagtaggcttagctaccagtaccagccatatggaaagctttctgttcggagtccaccatcaagtgatacagataacaaaaagctttcacaat
478870_33	taacaaaaagctttcacaatatgatgatgaaacagacatggactatttgaaagtgacagagatctctcacctcatggagcttcctcaaaatatacagtcactccacatcgacagctgcga
478870_34	ctccacatcgacagctgcgatggactcacttccttaccggagaacttaacagaaagcaatccaaatctccatgaactgatcatcattgcttgtcactctctagaatctttccctggaagc
478870_35	tagaatctttccctggaagccaccctccaaccacattgaaaaccttatacataagagactgcaagaaactagatttcgcagagagtttgcagccaacacgaagttactcacagctcgaat
478870_36	aagttactcacagctcgaatacctgttcatcggaagtagctgcagcaatctcgtcaacttccctctctccttgtttccgaagctgaaaagcctctcgattagggattgtgaaagcttcaa
478870_37	agggattgtgaaagcttcaaaactttctcaattcacgcaggacttggagacgatcgtatcgctctcgagtctcttgaaattagggattgtccaaatctggtaactttcccacaaggagga
478870_38	taactttcccacaaggaggacttccaacaccgaaactctcttcaatgttactctctaactgcaaaaagctccgagctttaccggagaaattgttcggactcacttctctcttgtcactgt
478870_39	cacttctctcttgtcactgtttatagtcaaatgcccagaaatcgagacgatcccaggtggagggtttccgagtaatctccgaacactttgcatcagcatttgcgacaagcttacaccgag
478870_40	tgcgacaagcttacaccgagaatcgaatggggattgagagatttggaaaatcttcgaaatcttgagattgaaggaggtaacgaagacattgaatcgtttccagatgaagggttattgcca
478870_41	cagatgaagggttattgccaaaagggattatttctctgaggattagtcgtttcgagaacctcaagactctgaatcgaaaagggtttcaagatacaaaagctattgagacgatggagatca
478870_42	tattgagacgatggagatcaacggctgtgataagctacagatatcgatagatgaagatcttcctcctttgtcttgtttgagaataagctcatgttcattgttgtctgagaattttgctga
478870_43	tcttgtttgagaataagctcatgttcattgttgtctgagaattttgctgaagcagaaacagagttcttcaaggttttgaacattccacatgtggaaattgacggcgagatcttctcttga
478870_6	agtggtcgggcgagtggaagataagctagcgttagtcaatttgctgctttctgatgatgaaataagcactgggaaaccaactgtgatctccgtagttggtatgccaggggttggaaagac
478870_7	atgccaggggttggaaagactaccttgacagagatagtttttaatgacaacagggtgacagaacattttgatgttaaaatgtggatctctgccgggataaactttaacgtcttcacggtt
478870_8	actttaacgtcttcacggttacgaaagccgttctgcaggatatcacttcaagtgcagttaatactgaggatctaccttcacttcaaattcagctgaagaaaacactctcggggaagagat
478871_1	atgaccggcatagaagggatgtttctctccgcttttttacaagctctcttccagacgctgctgtctgagcctttcaagagcttcttcaagaggcgagaactgaatgagaatgtactcgag
478871_10	tttatacatgctgctcaagggagccatattcttgtgacaacacgaagccaacgtgttgcatccattatgtgtgctgtccatgtacataaccttcagccactatctgatggagattgctgg
478871_11	tatctgatggagattgctggtcgttgtttataaaaactgtatttggtaatcaagatccgtgcctagatcaagaaattggagatcttgcggaaaggatagtgcacaagtgccgtggcctgc
478871_12	gcacaagtgccgtggcctgcctttggctgtgaaaacacttggtggcgttctacggtttgaaggtaaagtcaaagaatgggagagagttttaagcagcaggatttgggatcttccagctga
478871_13	atttgggatcttccagctgataagagcaatctacttccagttttacgggtaagctattactaccttccagctcacttgaaacgatgttttgcctattgctcaatatttccaaaagggcat
478871_14	caatatttccaaaagggcatgcatttgagaaggaaaaggtagttcttttgtggatggcagaaggtttcttgcaacaaacgagaagcaataaaaatctagaagaactcggagatgagtact
478871_15	agaactcggagatgagtacttttatgaactacaatcaaggtcgctttttcaaaagaccaaaacgagatatattatgcatgactttatcaatgagctctctcagtttgcttcaggagagtt
478871_17	cagagcctatggagtttgaggctcttcgcgaggtcaagtttctcagaacttttctaccactcagcctcacaaattcttctcggtcatgctgcttagatacaatggtcagcgagaagttac
478871_18	aatggtcagcgagaagttacttccaacacttacccgcttgcgtgttttgtctttatcacattacaagatcgcgaggctgcccccagattttttcaggaacttaagccatgttcggttttt
478871_19	ttaagccatgttcggtttttggatctctctctcactgaactagaaaaacttccgaaatccctttgttatatgtacaacctccagacacttttgatctcctactgttctagcctgaaggag
478871_2	tgaatgagaatgtactcgagaggctcagcactgcgttgttgacaataactgctgttctgattgatgctgaggagaagcagattacaaacccggtggtggaaaaatgggtcaacgagctga
478871_20	actgttctagcctgaaggagctacctacagacattagcaacctcatcaatctgcggtatcttgatctaattgggacgaagctaagacaaatgccgcggagatttggtagattgaagagcc
478871_21	atttggtagattgaagagcctccagactcttacaacttttttcgtgagcgctagtgacggggcaaggatttgtgaacttggagagcttcatgaccttcatggaaaactcaaaataattga
478871_22	ggaaaactcaaaataattgagctacaacgagttgtggatgttggtgatgctgcaggagcaaatttaaacagcaagaaacatctgaaggagatagattttgtctggagaactggatctagt
478871_23	tctggagaactggatctagtagctcagagagcaacacaaatcctcacaggacgcaaaacgaagctgaagtttttgagaagttacgcccgcatagtcatatcgagaaactcaccattgaga
478871_24	cgagaaactcaccattgagagatacaaaggaagatggtttcctaagtggttaagtgattcttcattctcaagaatcgtgtgtatacacctcagagagtgtcaatactgttcctccttgcc
478871_25	caatactgttcctccttgccatctcttggtcaactaccaggtctcaaagaacttaacatttcaggaatggccgggattagaagcataggtcccgagttctatttcagcgatctacaactg
478871_26	atttcagcgatctacaactgcgggatagagaccaacagccgtttagatcacttgaaacactgcgatttgataacctgccagattggcaagagtggttagacgtaagggtcacaagaggag
478871_27	cgtaagggtcacaagaggagacttgttcccttctctcaagaaacttttcatcctgagatgtccagcgctaacagggaatctacctacctttcttccttctctgatctctcttcatgtcta
478871_28	ctgatctctcttcatgtctataaatgcggcctcttagatttccagccagaccaccacgaatacaggaaccttcaaacgctaagcataaaaagcagctgtgactctctcgttacatttcct
478871_29	actctctcgttacatttcctttaagccagttcgccaagctcgacaagctcgaaatcgatcagtgcacatccttgcactctcttcagctctcaaatgagcatttgcatggtctgaatgccc
478871_30	tttgcatggtctgaatgccctaagaaacctgagaatcaatgactgtcagaatctgcagcgtcttccagagctaagcttcctgtctcaacaatggcaggtcacgatcacgaactgcaggta
478871_31	acgatcacgaactgcaggtatctcagacagtcaatggaacaacagcatcaatatcatcatcctcagtttcatcttcctagatcaaacgtttcaggctcaccgaggtcttatggttcacac
478871_32	caacagcatcaatatcatcatcctcagtttcatcttcctagatcaaacgtttcaggctcaccgaggtcttatggttcacacagatcatatgattcacgttcatcttcaagatatgactaa
478871_4	tcttcctccaacaggctgagacagcttcgtggcagaatgtccctgggcgattttcttgatgggaacagtgaacatttggagacccggcttgagaaggtcacaataaggctcgagcgttta
478871_5	caataaggctcgagcgtttagcctcacaaagaaatatcctgggtttgaaagagcttactgcaatgatacccaaacaaaggttgccaacgacatctcttgtggatgaatctcaagtgtttg
478871_6	ggatgaatctcaagtgtttggtagagctgacgataaagatgagatcataagatttttgattcctgaaaatggaaacgataaccagttaaccgttgtagctattgttggaactggaggggt
478871_7	attgttggaactggaggggttggcaaaaccacactttcacaactcctatacaatgatcagcgtgttcagagtcattttggaactagagtctgggctcatgtctcagaagagtttgacgtt
478871_8	tctcagaagagtttgacgtttttaagatcaccaaaaaggtttatgagtccgttacttcccgaccttgcgaattcaccgacctggatgtacttcaagtcaaattgaaggagagattaacag
478871_9	attgaaggagagattaacaggaacaggcttaccgtttctgcttgttctagatgatctgtggaatgaaaatgttgctgattgggaacttctacgccaaccttttatacatgctgctcaagg
480565_1	atggcttcttcttcatcttctcgcacctggacataccgcgtctttgcgagcttccacggaccagacgtccgtaaaagctttctgagtcattttcgcaaacagttcatctccaatgggatt
480565_10	gtaaaacaattagaggctttggctaatgacaccacttggtttggtcctggaagtagggttattgtgacaacagaaaacaaagagattttgcagcgacatggtatcgacaatacgtaccat
480565_11	gtatcgacaatacgtaccatgtgggctttccttctgacgaaaaagctattgagatcttatgtagatatgcttttaaacaaagctctccacgtcgcggttttaaatatctagccaaaaacg
480565_12	taaatatctagccaaaaacgtaacatggctttgtggtaacctccctttgggtctacgtgtggttggttcatctttacatgggaagaatgaggacgaatgggtatctgtgatacgcaggct
480565_13	gtatctgtgatacgcaggctagaaactattattgatcgagatatcgaagaagtactaagagtcggctatgaaagtttacatgagaatgagcaatctctgtttctccacattgcagtcttc
480565_14	ttctccacattgcagtcttcttcaacaataaagatgttgatcttgtgaaagccatgcttgctgacgataacttggatatcgcgcacgggttgaaaatcatggtaaacaaatctctcatat
480565_15	ggtaaacaaatctctcatatatgtatctaccaatggggaaataagaatgcacaagttgctacaacaagtgggcaaacaagccattaacagacaagagccttggaaacgcctgatcttaac
480565_16	tggaaacgcctgatcttaactaatgctcaagagatttgtcatgtccttgaaaatgataaaggtactggagttgtgtctggcatatcatttgatacatcaggaattagcgaagtgatttta
480565_17	gaattagcgaagtgattttaagcaatagagctcttagaagaatgtgtaatcttcgattcctaagtgtttacaagacaagacatgatgggaatgatataatgcatataccagatgacatga
480565_18	gcatataccagatgacatgaagtttccacctcgcctaaggttactacattgggaggcatatccgagcaagagtcttcctcttggattttgcctggaaaatcttgtcgaactcaatatgaa
480565_19	cttgtcgaactcaatatgaaagatagccagctcgaaaagctgtgggaaggaactcagctgttgagaaatctcaagaagatggatttgtcaaggtcagttcatttgaaagaactcccagat
480565_2	agttcatctccaatgggattacaatgttcgatgatcaaaagatcgtgagaagtcaaaccatcgctccttcactcacgcaagggattagagaatcgaggatctcgatcgtgattctctcca
480565_20	atttgaaagaactcccagatctttcaaatgctacaaacctagagagactggaactaggtgattgcatggctttggtagagcttccaacgtctattgggaatcttcataaactagagaact
480565_21	tcttcataaactagagaacttagtgatgagtaactgcataagtctagaagtcataccaactcacatcaacttggcatctcttgagcatatcaccatgactgggtgctcacgattgaaaac
480565_22	gggtgctcacgattgaaaacatttccagatttttctacgaatattgagagactccttctacgcggcacatcggtagaagacgtgcctgcatcaatcagccattggtcacgtctttcggat
480565_23	attggtcacgtctttcggatttttgtataaaagacaatggaagtcttaagagcttaacacatttccctgagagggtagagctgctaactctaagctatactgatattgagacgattccag
480565_24	tgatattgagacgattccagattgcatcaaaggttttcatgggctaaaatctcttgatgtagccggctgcagaaaactcacatcattgccagagctccctatgtcgctcggactcttagt
480565_25	atgtcgctcggactcttagtggctttagattgtgaatcactggagatagtaacttaccctttaaacactccaagtgcgagactcaatttcaccaactgcttcaaacttgatgaagaatca
480565_26	tcaaacttgatgaagaatcaaggagactaatcatccaacgatgcgcgactcaatttcttgacgggttttcatgcttaccgggaagagtaatgcctaatgagttcaatcatagaactacag
480565_27	gttcaatcatagaactacaggtaattccttgaccattcgtctttcttcttctgtatccttcaagtttaaggcttgcgtcgtgatttcacctaaccagcaacatcatccaagtgaacacac
480565_28	catcatccaagtgaacacactgatatacggtgtatcgtaggcagttacaataaagttatttgcgtagaacacccaagtgaatctaccagaattcgaaccgaacatctgtgtatatttcat
480565_29	aacatctgtgtatatttcatggcagcgtgtctgaagttagcagcagcgaggcattgtttgaattctgcatcgacgactcgaatccatttgataacttcaagattcttgaatgtggtgtac
480565_3	ctcgatcgtgattctctccaagaactatgcttcttctacttggtgtttggatgagctcttggagattttgaaatgcagggaagatattgggcagatagtgatgactgtcttctacggagt
480565_30	gattcttgaatgtggtgtacgaatcttgacgaatgaaccggagagaagcagcaagaccgtctctagggggctcaagtcacatgccaaaatttttaaaactagcttacgtaaaaggaaaca
480565_31	agcttacgtaaaaggaaacagaaaaaaatgattggttatttactaaaagatccccggaaatttggtttgccaagagatagaattattgaactccacgactctgaagacaacaacaatgat
480565_32	ctgaagacaacaacaatgatcatatagtgagctatattgaaggaaagaagaaacctatagattgttggagttggttcttcatctgctttgatctatccaaaattgtgaggaacatcggaa
480565_33	ttcatctgctttgatctatccaaaattgtgaggaacatcggaaagcttgtgttgggtaaggaaacgacagattgcatagatcgaggagctcttcacgaatacagcattaggaaagaatga
480565_4	atgactgtcttctacggagtagatccatctgatgtccgcaaacaaaccggtgaattcgggaccgttttcaataaaacttgtgctcgtagaacaaaggaagagaggcgaaattggagccaa
480565_5	agaggcgaaattggagccaagctttgaatgatgtcggaaacatagccggagagcacttccttaactgggacaatgaagcggaaatgatcgagaaaattgcgagagatgtatcagaaaaac
480565_6	gagagatgtatcagaaaaactgaatgcgacaccgtctagtgattttgatggcatggtgggaatggaagctcatttgaaagaaattgagcttttgctagacgttgattatgatggagttaa
480565_7	gttgattatgatggagttaaggttgttggaatatttggtcctgcaggtattggtaagacaactattgcgagagctttgcatagtctaatctttaataagtttcagcttacttgttttgtg
480565_8	ttcagcttacttgttttgtggaaaatcttagtggaagctattccattggtcttgatgagtatggtttgaagttgcgtttacaagaacaccttctttcaaagattttgaaactagatggga
480565_9	gattttgaaactagatgggatgaggataagccatttaggagcggtaaaagagaggctattcgacatgaaagtgcttatcgttcttgatgatgtgaatgatgtaaaacaattagaggcttt
485448_1	atggtggacgctgttgtaacagtgtgtttagagaaagccatgaacatcctcgaagaaaaaggccgaaccgtatcggactaccgaaaacagttagaagatttgcaaagggagttgcaatat
485448_10	tcggaatctgtcgcggtaagggtgcaagcgagagacaagactcaccgaccacagctcctcagttctgataacagttggctgctgttttgtaaggtggcatttgcagcaaatgacggtact
485448_11	ttgcagcaaatgacggtacttgtgagcgtcccgagctagaggatgtcggcaaggagattgtaacaaaatgcaaaggtttgcctttgacaatcaaagcagttggtggattacttttgtgca
485448_12	tggtggattacttttgtgcaaagaccatgtctatcatgaatggagacgaatagcagatcattttcaggatgagctaagaggaaacacttctgaaactgacaatgtgatgtcttctctcca
485448_13	aatgtgatgtcttctctccaattgagctacgacgaactccctccccaccttaagtcgtgctttctcacgctttctctctatccagaagactgtgttataccaaaacagcaactcgtacat
485448_14	caaaacagcaactcgtacatggatggatcggagaaggttttgtcatatggagaaacggaagatctgcaactgaatctggagaagactgcttttccgggctcacaaacaggtgtctaatag
485448_15	cacaaacaggtgtctaatagaagttgttgacaaaacctatagtggaaccatcatcacttgcaagattcatgacatggttcgtgatttggtgattgatatagccaagaaggattccttctc
485448_16	gccaagaaggattccttctctaacccagaaggcctcaactgtcgtcaccttgggattagtggaaactttgatgagcagcagatcaaagttaattataagctgagaggcgttgtgtcaaca
485448_17	tgagaggcgttgtgtcaacaactaagacaggtgaggtgaacaaactcaactcagacttagctaagaaattcacagattgcaaatatcttcgggttctcgatatctcgaagtcaatatttg
485448_18	tatctcgaagtcaatatttgatgctcctctgtctcagattttggatgagattgcaagccttcaacacttagcatgtcttagtatgagcaacacacatccgctgatccagtttcctcgttc
485448_19	ctgatccagtttcctcgttccatggaagatctccacaatcttcagattctagacgcaagctactgtcagaatctgaaacaacttcaaccttgcattgtcttgttcaagaaactccttgta
485448_2	tgcaaagggagttgcaatatatgcagtcttttctcaaggatgcagagaggcagaagagaactaatgaaatgttgcgtaatcttgtgacggatttacgagaactggtttatgaagctgagg
485448_20	tgttcaagaaactccttgtacttgacatgacgaattgtggatcacttgagtgcttccccaagggtattggaagtctcgtgaacctcgaagtactgttgggatttaagccagccaggtcca
485448_21	atttaagccagccaggtccaacaatgggtgcaagctcagtgaagtgaaaaatctcacaaacctccggaaacttggtctttctctgactcgtggcgatcagatcgaagaggatgagcttaa
485448_22	atcgaagaggatgagcttaattctttgataaacttaagcaagcttatgtccatttcgatcagctgctacgatagctacggcgatgatctcataactaaaattgatgcgctcactcctcca
485448_23	ttgatgcgctcactcctccacaccagctccatgagctttctctacaattctatcctggaaagtcgagtccatcgtggttgagtcctcacaagcttccgatgttgaggtacatgtcaatat
485448_24	gttgaggtacatgtcaatatgctcaggtaatttggtgaaaatgcatgaacgattctggggaattgagaatactcactggagaatcgaaagtttaatgttaagttcgttgtcggacctaga
485448_25	agttcgttgtcggacctagacatggactgggaagcgctgcaacagtcaatgccgtacctgaggaccgtgaccgcaaactggtgtccagagctagagtctttcccaatcgaagatgtcggc
485448_26	tcaatgccgtacctgaggaccgtgaccgcaaactggtgtccagagctagagtctttcccaatcgaagatgtcggctttagaggcggagtgtggacgaaaacaccactgcacagaacctga
485448_4	tcgcggtttaatcctccccgggtttcgttgcagtacaagaaaagcaaacgtttgaaagagatcaatgagaggatatcgaagataaagagtcaagtagagccttattttaaattcagaacg
485448_5	cttattttaaattcagaacgccgagtaatgttggaagagataatggaactgatcggtggagctctccggtgtataatcatactcaggtggttggtttggaaggagataaaagaaaaatca
485448_6	aggagataaaagaaaaatcaaggagtggctctttcgatcaaacgagagcgagctattgatcatggcctttgtagggatgggaggattaggtaaaactacgatagctcaagaagtgttcaa
485448_7	atagctcaagaagtgttcaatgacaaagagatcgaacatcgtttcgaaagaaggatatgggtgtctgtgtcccagacttttaccgaagaacagatcatgagaagcatattgcggaacttg
485448_8	gaagcatattgcggaacttgggggacgcgagcgttggagatgatcttggaacattgctgagaaaaatccagcagtatcttttggggaaaaggtacttgattgttatggacgatgtgtggg
485448_9	tgttatggacgatgtgtgggacaagaatttgagttggtgggacaagatctaccaaggactgcctagaggacaaggtggtagcgttatcgtgaccacaaggtcggaatctgtcgcggtaag
485509_1	atggaggaggcctcttcttcccaggtcaaagcacttcccttgccaccgcagcatcaagtgtttgtcaatttcagaggagaagagctgcggaacagcttcgttagccatctcagaagtgca
485509_10	tatgaatcttacaagatggaactatatacgcataaagttcttgttgttctcgacgatgtgagtgacaaggaacagatagatgttcttctggggagatgcgactggattaggcagggaagt
485509_11	actggattaggcagggaagtaggattgtcattgcaacaagcgacaaatcactaatccaagatgtggctgactatacttatgttgtcccacagttgaaccacaaagacggcttaggccact
485509_12	caaagacggcttaggccactttgggcgttatgccttcgatcatcattccaacatacacaacaatgaagtcatcatgaagctatcaaaagagtttgtgcattatggtagaggtcatccact
485509_13	tatggtagaggtcatccacttgttctaaagttgttgggggcagatcttaatgggaaagacgaggaccattggaaaacaaaattggctacacttgcagaaaattccagccagagtattcga
485509_14	attccagccagagtattcgagatgtgttacaagtaagttatgatgagctgagtcaagagcataaagatatatttctcgacatagcttgttttagatcggaagatgagagttacattgcta
485509_15	agatgagagttacattgctagtctactggattcatctgaagctgcaagtgaaataaaagctctcatgaataaattcatgattaatgtttctgaggaccgagtagagatgcatgatttgct
485509_16	gtagagatgcatgatttgctatatactttcgccagggaactttgccgaagagcatacactcaagatagaagggggccacataggttgtggcaccaccaagacataacggatgtgctaaag
485509_17	acataacggatgtgctaaagaacatagaggaaggcgcagaagtcagagggattttcctaaacatgaatgaaatgaagagagagatgagcttagacagttgcactttcaaaccgatgcacg
485509_18	cactttcaaaccgatgcacggtctccgatacctcaagatctatagctcacattgtcctcagcaatgtaaacctaacaataagataaaccttcctgatggactaaacttcccactgaacga
485509_19	ctaaacttcccactgaacgaggtccgatatctccactggctacagttcccattgaaggaaattccaccagatttcaaccctcgaaatcttgtcgaccttaagcttccccacagcaagatt
485509_2	ttagccatctcagaagtgcattggttaggcatggggtcaacatcttcatagacacgaatgagcagaaaggtaaacctttacatgtctttttcgagaggattgaagagtcgaggatcgctt
485509_20	agcttccccacagcaagattgaacgaatctggagtaatgataaggataaggatacaccaaaattaaagtgggtcaatctcaatcattcaagtaacttgtgggacttgtcggggttatcaa
485509_21	ggacttgtcggggttatcaaaggctcaaagtcttgttttcctaaatctaaaagggtgcacaagtctcaagtctcttccggagataaatttagtctctttggaaattctcatcctcagcaa
485509_22	gaaattctcatcctcagcaactgctcaaaccttaaagaattccgggtgatctcacaaaatctagaaactctatacttggatggcacttcaataaaagaacttcctttgaacttcaatata
485509_23	ttcctttgaacttcaatatactccagagacttgttatattgaatatgaaaggatgcacgaagctgaaggagtttccggattgtctcgatgacttgaaagctcttaaagaattgatactct
485509_24	tcttaaagaattgatactctcagattgttcgaagctccaaaaatttcctgcaatccgcgaaagcattatggttttagagatattacgattggatgctacaaccataacagagattccaat
485509_25	accataacagagattccaatgatatcgtcgttacaatgtttatgcttcagtaagaatgatcagatcagctcccttccagataacatcagccaactttttcaactaaaatggttggacttg
485509_26	aactaaaatggttggacttgaagtattgtaagagacttacatctattccaaagcttccaccaaatcttcaacacttagatgcacacggctgttgctcacttaagacagtctcgaatccac
485509_27	taagacagtctcgaatccactggcatgccttactacaactcaacagatttattcaacattcattttctctaactgcaacaaactcgaaaggagtgcaaaagaagaaatatcttcctttgc
485509_28	gaagaaatatcttcctttgctcaaaggaaatgtcagctacttttagatgcacaaaagcgctgcaatggttctgattcggagcctttgttcagtatttgctttcctggaagtgaactacct
485509_29	ttcctggaagtgaactaccttcatggttctgtcatgaagctgttggacctgtattagagctcagaatgcctccacattggcacgaaaataggcttgccagtgtagctttatgtgctgttg
485509_3	tgaagagtcgaggatcgctttggccattttttctcttaggtacaccgagtcgaaatggtgcttgaacgagctggtgaagatgaaggaatgcatggacaagggaaaactcctcatcattcc
485509_30	tgtagctttatgtgctgttgtctcgtttccaaaatctgaagaacaaatcaactgtttttcggtgaaatgcacattcaaactagaagtaaaagaagggtcgtggatcgaattttcattccc
485509_31	tggatcgaattttcattcccagttggaagatggagtaatcaggacaatatagttgagactattgcatcagagcatgcctttattgggtatatcagttgttcaaagatctttaaacgtctt
485509_32	caaagatctttaaacgtcttgaaaaccagcattttagcagctctaatcctacaaaatccacgcaatctagtaaatgtagtcctactaaggcctcccttaattttatggtcatagatggta
485509_33	ttttatggtcatagatggtaagagtgagataccgagaatcgaagtgctcaagtgcggcttaaggttttttgaaggtgctgggagcagtggaaattatttaaagaagttggaagtgaaaga
485509_34	aagaagttggaagtgaaagaagctgaacaaaatctaagtgctgtaaaagtgtcagaagattggacgtatggatcaagtagtagatgcacccatgttgtcaaaacatgtccagaacagagc
485509_35	aaacatgtccagaacagagccaagagacagttaccacagaggttgaagcttcacctgaaaaagctgacaatgcagaatttcaaatcaatatcatcaccccacgtgaagctcaaccacaac
485509_36	aatgcagaatttcaaatcaatatcatcaccccacgtgaagctcaaccacaaccacgcccatgtgcgaaaacttcgaaatgggtatgttttacttgttgtgacttccaaaaacatctatga
485509_4	ggaaaactcctcatcattcccatcttctacaaggttaaagcatacgaagttcggtatcagaagggacggttcggttatgtattcaaaaatttgcgcaatgctgatgttcaccagaaaaac
485509_5	ctgatgttcaccagaaaaaccagtggtctgaagctttgagctctgttgcagaccggatcggcttccccttcgatggaaagagcgacgagaacaacttcatcaatggtattgttgaagagg
485509_6	caatggtattgttgaagaggttaaagaagcgctgagcaaaattttgttggacaaaaccaaagatgctttcttctatcattcgaaaaacacttcaatgtccttaggaagagaaaagcatga
485509_7	ttaggaagagaaaagcatgagatttatggactcaaacaacggttagaagaattgaaggagaagctagatcttgattgtgaggagactcggattttgggagttgttgggatgcccggtatt
485509_8	ttgttgggatgcccggtattggtaaaactactcttgcaagggagatatatgaatctttgcggtgcaagttcttaaggcatgggttaatccaagatattcgtagaacatcgaaggagctcg
485509_9	tagaacatcgaaggagctcgggttggattgcttgcctgcattactcttggaagagttactcggtgtgagaattccagacatagaatctactcgatgtgcatatgaatcttacaagatgga
487251_1	atggcagatatcatcggcggcgaagttgtgacggagctcgtaaagcagctctatgcggtatctcaaaaagccctcagatgcagaggcatcgccaaaaatctcgccaccatgatcgagggt
487251_10	gtctcacggtctaaactcgcagattctagagccacttatgatgtagagttactcaatgaacatgaagcaacgtctctgttctgtgtctctgctttcaaccagaaatcagtgccttcagga
487251_11	agaaatcagtgccttcaggattcagcaaaagtttggtcaagcaggttgttggggagtgtaaaggtctacctttggctctgaaagtcatcggtgcttcattgaaagaacgacctgaaaaat
487251_13	gaagcaactctagaaaatcttgaccctaaaaccagagagtgtttcttgattctgggtgctttccctgaagacaggaagatccctcttgatgttctcatcaacgtgttagtcgagttgcat
487251_14	acgtgttagtcgagttgcatgatctcgaggatgcaacttcttttgctgttattgttgatttagcaagcagaaatctccttactctcgtgaaagatccaaggtttggccatatgtacacta
487251_15	gtttggccatatgtacactagctactatgatatatttgtgacgcagcacgatgttctaagagatgtggcacttcgtcttagcaaccgtgggaaagtaaataacagagagcggttattgat
487251_16	aacagagagcggttattgatgccaaaaagagagtcaatacttccaagagaatgggagagaaacaatgatgaggcatacaaagccagagtagtttccattcacacaggagaaatgactgag
487251_17	acacaggagaaatgactgagatggattggtttgacatggaactccctaaggctgaagttttgatactacacttttcttctgaaaagtatgtgttgcctcctttcattgctaagatgggca
487251_18	tttcattgctaagatgggcaagcttagggcgctcgtgatcatcaacaatggtatgtctccagcacgtctacatgacttctccatctttaccaatttggccaaactcaagagtctctggct
487251_19	aaactcaagagtctctggcttgagagggttcatgtccctgaactctctagcagtacagtgccattgcaaaacctccacaagctgtctctcatcttctgcaagatcaacactagtcttgat
487251_2	tcgccaccatgatcgagggtcttcaacctacgatcaaggagattcaatatagcggcgtcgagctcagccctcatcgccaggctcaattgcgtatgttctcagaaaccttagacaagtgta
487251_20	agatcaacactagtcttgatcagacagaagtagacattgcccaaatcttcccaaaattgtctgatctcacaatagatcattgcgatgatcttgtggaactaccttcgaccatctgtggca
487251_21	accttcgaccatctgtggcatcacctctctcaactccatcagcataacaaattgtccccgcatcaaagaattgcctaagtatctcagtaagctaaaattccttcagcttctgaggctata
487251_22	cttcagcttctgaggctatacgcttgccctgagctgcaatctctgccagtagaactctgtgagctgccaagattaaagtaccttgacatctctcaatgtgccagcctgagttctcttccg
487251_23	ccagcctgagttctcttccggaaaagataggaaaggttaagacacttgagaaaatcgacatgagggaatgcagcttatcaagcataccaagctctgcggtttcattgacttctctacgcc
487251_24	ttcattgacttctctacgccatgtaatatgcgatagagaggctttgtggatgtgggaaaaggtcgagaaggccgttacaggacttcgcgttgaagctgcggaaaaatctttcagcgtgga
487251_25	cgccatgtaatatgcgatagagaggctttgtggatgtgggaaaaggtcgagaaggccgttacaggacttcgcgttgaagctgcggaaaaatctttcagcgtggattggctcgacgagtag
487251_3	agaaaccttagacaagtgtaggaagctcaccgagaaagttctcaaatccagccgttggaacatggttcgacaggtcatccatgttaggaaaatggagagtctccagagtaaagtctctag
487251_4	ctccagagtaaagtctctagctttcttaacggtcaattgttagtccatgttcttgctgatgtccatcatgttcgagtcgatacggaagttgggttcgatcggattgataggaagtttgat
487251_5	ggattgataggaagtttgattgcttgagtgagaagcttggttctatgaaaatcaggggaagtgaatccatgcgggaggccttgaagatggaggaggctaccatggagatggtgatgactg
487251_6	catggagatggtgatgactgatggtgctgatttgggaggaaatttggatttgggaaagagcaaggtgaaggagatgttgtttaaatccaatgatgatgaaagacttattggtatctcagg
487251_7	agacttattggtatctcagggatgagtggttcagggaaaaccactcttgccaaagagcttgcgcgggacgaagaagttcgagggcactttggtaacaaggttttgtttctgactgtgtca
487251_8	ttttgtttctgactgtgtcacaatctcccaatcttgaggagcttagagcccatatatggggatctcttactagttatgaggctggggctggtgccactcttccggaatctaggaagctag
487251_9	tccggaatctaggaagctagtgatccttgatgatgtttggacaagggaatctctagaccagctcatgttcgataatattcctggaaccacaactcttgtggtctcacggtctaaactcgc
488633_10	agatctgagcaattgaatgaattggtgaaggagattgattggtttggtccgggaagcagaattatcgtgacaacacgggatagacatttgctactttctcatggaatagatttggtatat
488633_11	atggaatagatttggtatataaagtgaagtgtttacccaaaagagaagctctccagctcttttgtaactatgctttcagagaggagattagaattccacatgggtttcaggagttatcgg
488633_12	tgggtttcaggagttatcggttcaagctattaactatgcttctggccttccactggctctaagagttttaggctccttcctttatcgaagaagccaaagagaatgggaaagcactcttgc
488633_13	gaatgggaaagcactcttgctaggcttaaaacttaccctcatagtgatatcatggaagttctgagagttagctacgacggattggatgagcaagagaaggcaatttttctctatatatca
488633_14	caatttttctctatatatcatgtttctataacatgaagcatgttgattatgtcacaaaacttctggatatttgtggctttgctgctgaaattggtatcacgattcttaccgagaagtctt
488633_15	gattcttaccgagaagtctttgatatttgtatcaaatggaaacataaagatgcatgatttgcttgaacagatgggtagagagattgttcgtcaacaagcagttaacaacccagcccaacg
488633_16	gttaacaacccagcccaacggttacttgtatgggatcctgaagacatctgtgatttgctgtcagaaaattctggaacacaacttgttgaaggaatttctctgaacctctctgaaatttct
488633_17	tgaacctctctgaaatttctgaggtatttgctagtgatcgagctttcgagggattgtctaatctcaagcttcttaacttctatgatctttcatttgatggagagactagagtgcatctac
488633_18	agagactagagtgcatctacctaatggccttagttatctcccacgcaagcttcgttatctccgttgggatggataccctttaaagactatgccttcaagattttgtcctgagtttcttgt
488633_19	ttttgtcctgagtttcttgttgaactttgtatgagtaatagcgatcttgaaaaactttgggatgggatccagcctcttacgaacttgaagaagatggatctttctcgctgtaaatacctt
488633_2	atctattctgcgagtttgatcggatggggatcaacgctttcagagacgatttggatctacagagaggaaaatctatctccccagagcttattgatgcgatcaaaggctccagattcgcca
488633_20	tttctcgctgtaaataccttgtcgaaattcctgatctctcaaaagccacaaatctggaggaactaaacctttcctattgccaaagcttggttgaggttactccatctatcaagaacctta
488633_21	tccatctatcaagaaccttaagggactttcttgcttctacatgactaattgcatccaactcaagaacattccgattggaataactttgaagtcacttgaaacagtgcgaatgagtggatg
488633_22	acagtgcgaatgagtggatgctcaagtctaatgcattttccagaaatttcttggaatactagaagactctatctgagcagtacaaagatagaggaactgccatcatcaattagtcgtctc
488633_23	catcatcaattagtcgtctctcttgtctggttgaattggatatgtcagattgccagagactcaggacccttccaagctatctaaggcacttggtctcactgaaatccctgaatttggatg
488633_24	gaaatccctgaatttggatggttgcaaacgtcttgagaacctcccaggcacattacagaacctaacatctcttgaaacgcttgaagtatctggttgccttaatgtcaacgagttccctcg
488633_25	aatgtcaacgagttccctcgtgtcgccacgaatatagaagttctgcgtatatctgagacatcaattgaagaaattcctgcaaggatctgtaatctctctcagcttaggtccttggatatt
488633_26	agcttaggtccttggatatttcagaaaacaaaagacttaaatcacttccgttaagcatttctaagctaagatcacttgaaaagctcaagctttctggatgttctgtactcgagagttttc
488633_27	ttctgtactcgagagttttccaccagaaatttgtcagacaatgagctgcttgaggtggtttgatttagataggactagcattaaagaactacctgaaaacattgggaatttagtagctct
488633_28	attgggaatttagtagctcttgaggtgcttcaagccagtagaacagtgataaggcgagcaccacggtctattgcacgacttacccgtcttcaagttttagcgattgggaatagtctctat
488633_29	cgattgggaatagtctctatactccagaaggtttgttgcattctctttgtcctcccttagcaaggtttgatgacttgagagctctgagcctaagcaacatgaacatggtagagatcccta
488633_3	caaaggctccagattcgccattgtcgtggtctctaggaactacgcagcttcaagctggtgcttagacgagctcttgaagatcatggaatgtaaagatacgattagtcagacaatcttgcc
488633_30	gaacatggtagagatccctaacagtattggtaacttatggaatctactagaaatagatttgagtgggaacagtttcgaattcatccccgcaagcatcaaacggctcaccaggttgaacag
488633_31	cggctcaccaggttgaacagactgaatttaaacaattgtcagagacttcaagcattgcccgatgagcttccacgaggtctcttgtatatctacatccataactgcacatccctagtgagt
488633_32	actgcacatccctagtgagtatctcaggttgcttcaaccaatattgtctgcgccagtttgtagctagcaactgttacaaattggatcaagcagcgcagattctcattcactgtaacatga
488633_33	tctcattcactgtaacatgaagctagagtcagcaaaaccagaacactcttattttcctggaagtgacatacccagttgcttcaatcaccaagtcatgggtccttcgctgaatatacagtt
488633_34	ccttcgctgaatatacagttacctcagagtgaatcatcgtctgacattctgggattttctgcctgcatcatgattggagttgatggacagtacccgatgaacaatctgaagatacactgc
488633_35	acaatctgaagatacactgctcttgtattttaaaagatgctgatgattgtgagctggttgttatggatgaggtgtggtatcctgatccaaaagctttcacaaacatgtgttttggaacag
488633_36	aaacatgtgttttggaacagatcaccttctcttattcagcagaacctgcatgtccatgggagcttacaatgaagccttgtttgaattctcaatcgaaaacacagaaggagattcttttag
488633_37	acagaaggagattcttttagcccgcttggagaggttaaaaaatgtgcagtgcaccttatatcatttaaagacatgatgcaagagttctctaatgactctgacaaaattcagaattctgat
488633_38	acaaaattcagaattctgatttggatctttcaaaggcatttgatgacgcaagacttttgaaaagaagagcatatgaaactgagctcttgcataaggagcaaccaagatccaagaggatca
488633_39	ctttcaaaggcatttgatgacgcaagacttttgaaaagaagagcatatgaaactgagctcttgcataaggagcaaccaagatccaagaggatcaagtttcttccagttcatttggcttga
488633_4	attagtcagacaatcttgcccattttctacgaggttgatccttcggacgtgagaagacagagaggaagtttcggtgaagatgttgagagtcacagtgacaaggagaaagtgaggaaatgg
488633_5	aggagaaagtgaggaaatggaaagaagctttgaagaaattagctgctatttctggtgaagactcacgaaattggagggatgagtcaaagctgattaagaagattgttagagacatttctg
488633_6	gattgttagagacatttctgataaattggttttgacttcaagggatgattcaaaaggtttgattggaatgagttttcatttggactttcttcagtctatgatgtctatagaggacaagga
488633_7	atgtctatagaggacaaggatgttcgaatggtggggatttggggaatgggtggagttgggaaaactacgattgctaagtacttatacaatcaactctcaggtcgatttcaagctcattgc
488633_8	gtcgatttcaagctcattgcttcatggagaatgtgaaagaagtctgtaacagatacggagttaggcgtttacaagaggagtttttatgcagaatgtttcgagagagacataaagaagcgt
488633_9	agagagacataaagaagcgtggggctcggtgtcttgttgcagcatgataagggaaaggttcaggcacaaaagggtcttgattgtgcttgacgatgtagatagatctgagcaattgaatga
489751_1	tcttcttctcgtaactcgggttacgacgttttcacgagcttcagtggggaagatgtccgtgtaactttcctcacccactttttcaaggagctagaccggaaaatgatcattgctttcaaa
489751_10	gtggtgctagaagccttggcgtgtcaaactcagtggtttggggatggaagtagaatcattgtgattacaaaagataagcatctcttaagggcttatgggattgataatatttatgaggtt
489751_11	ttgataatatttatgaggttcttctcccgtcaaaagaccttgctattaagatgttttgtcggtctgcttttaggcaaaactctccacctaatggttttatagagctttcctatgaagttg
489751_12	agagctttcctatgaagttgtacaacgtgcagggagtcttcctttgggtcttaacattttgggctcttatttgcggggtaggaataaggagatttggatggaaatgatgccgggatttcg
489751_13	gaaatgatgccgggatttcgtaataaactagacgggaaaattgagaaaacacttagagtcagctacgacgggttggatagcaaagacgatcaggcgatatttcgtcatatcgcatgtatt
489751_14	ttcgtcatatcgcatgtatttttaactttgagacatgcagtgacatcaagaaactgcttgcagatagtggcttgaatgtcactaatgggcttataaaccttgtcgataagtccctcatac
489751_15	tgtcgataagtccctcatacgtataaaaccaaagcagaaaactgtggagatgcattgtttgttacaagaaacgggtagagaaattgttcgagcacagtctgttgatgatcctagaaaacg
489751_16	gttgatgatcctagaaaacgagaatttctagtggatgggaaggatatttacgatgtcctagatgattgcagtggtacaaaaaaggtcttaggtatatcactggatatagatgagattgat
489751_17	tggatatagatgagattgatgagttgcatctacatgtagacgccttcaaaggaatgcgtaatctccgttttctaaaactttacacaaatacaaaaatatcagaaaaagaagacaaattgc
489751_18	agaaaaagaagacaaattgctcttacccaaagaattcaactatttacccaatacactcagattactaagttggcaaaggtttccaatgagatgtatgccttctgaattttttcctaaata
489751_19	tctgaattttttcctaaatatcttgttaaacttataatgacggggagcaagctcgagaagttgtgggaaggagtgatgccacttcaatgcctcaagactatcaatttgtttggatctcaa
489751_2	aaatgatcattgctttcaaagacaatgagattgagagaggccactcaattggtcccaagcttataaaggcgataaaggattcgaggatcgcggtggttgtgttctccaaaaactactctt
489751_20	tcaatttgtttggatctcaaaacctgaaagagttcccagatctctcgctagcaacaagtctagagacgttgtctcttggctattgcttgagtttggttgaggttccttccactattggga
489751_21	ggttccttccactattgggaatctcaataaacttacgtatttgaacatgttagggtgccataatttggagactcttcctgctgatattaacctcaaatctctctctcacctcattctcaa
489751_22	ctctctcacctcattctcaatggatgctcacgtttgaagatttttcctgccttatccaccaacatctcagagctaaccctaaatctattagcagttgagaaattcccatctaacttgcat
489751_23	aattcccatctaacttgcatctagagaatcttgtttatcttataattcagggaatgacgagtgtgaaattgtgggatggcgtgaaggtacttacatctcttaaaactatggatttgcgag
489751_24	taaaactatggatttgcgagattctaaaaacctgaaagaaatcccagatctttcaatggcatccaatctgttgatattgaatcttagagaatgtttaagtttggtggagcttccttccac
489751_25	ttggtggagcttccttccactattaggaacctccataatttggccgagttggacatgtcaggatgcacaaatctggagacttttccaaacgacgtcaaccttcaatctctcaaacgcatc
489751_26	ttcaatctctcaaacgcatcaatctagctagatgctcacggttaaagatttttccggatatctcaaccaacatctcagagcttgatctaagccaaacagcgattgaagaagttccttggt
489751_27	gattgaagaagttccttggtggatcgagaacttctctaagctcgaatacctattaatgggaaaatgtgacatgttagaacatgtattcctaaacatttctaaactaaaacatctcaagag
489751_28	ctaagctcgaatacctattaatgggaaaatgtgacatgttagaacatgtattcctaaacatttctaaactaaaacatctcaagagtgttgacttttcagattgtggaagattgactaaag
489751_3	gttctccaaaaactactcttcttccagctggtgtttgaatgagttgttagagattgtgaaatgccaggaaattgttataccaattttctacgatttggatccttctgatgttaggaaaca
489751_4	ccttctgatgttaggaaacaagagggagaatttggagagtcttttaagaagacttgcaagaacagaacaaaggatgagatacaacgttggcgtgaagcgttgaccaatgtggcaaatatt
489751_5	tgaccaatgtggcaaatattgctggatatcatactgggaaaccgaatgacgaagcaaaattgattgaagaaatcgcgaataacgttttggataaattgatgaagttaacaccatccaaag
489751_6	gaagttaacaccatccaaagattttgacgaattttttggcatcgaagagcatatcaaagaactgagtgtattgttgtgcttggaatctcaggaagtgaggatggttggtatatggggtgc
489751_7	atggttggtatatggggtgctacgggaattggcaagacaaccattgcaagagctttattcaatcgactctatcgtcattttcaaggtagagtttttatagaccgagctttcatatctaag
489751_8	accgagctttcatatctaagagtatggatatttatagtagagccaacccggacgactataacttgaagttgcatttgcaagaaaagtttttgtctaaacttttagacaaaaaaaacttgg
489751_9	tttagacaaaaaaaacttggagataaatcacctagatgcggtgaaagagaggctgaagaacatgaaggttcttctctttattgatgatttggatgatcaagtggtgctagaagccttggc
492076_1	atggagtgtttagcccctgtcattggtgagactttgcgtttgatgtacgtctcaacgttctcaagagtcgctaatgcaataaagttcaaatcaaacgtcaaagctcttaatgattcactc
492076_10	aggtcaattgcaaaagccgtttcacttgagtgtggtggattgcctctggctatcatcacagtcggaacagctatgcggggaagtaaaaatgtcaagctgtggaatcatgtcttgagtaag
492076_11	ggaatcatgtcttgagtaagctaagtaaatcagtaccttggatcaaaagcattgaagagaagatcttccagccattgaaattgagctacgattttttggaaggcaaggcaaagttttgtt
492076_12	aggcaaggcaaagttttgttttctcctttgtgctttgtttcctgaagactactctattgaagtttcagagcttgtaagatattggatggctgaaggattcatggaggaacaaggttccca
492076_13	atggaggaacaaggttcccaagaggaatccatgaacgagggaatcgcaattgtggagagtttaaaggattattgtttgttagaagatggtgctcgtagagacacggttaagatgcacgat
492076_14	acacggttaagatgcacgatgttgtccgtgattttgccatatggatcatgtcttcctcacaagatgattgccattcccttgtcatgtctggtacaggtttgcaagatattagacaagata
492076_15	gcaagatattagacaagataagtttgtttcttctcttggaagggtttctttgatgaacaataaactagaaagccttcctgatctcgcagaagagtcatgcgtcaaaacctcaaccttact
492076_16	gtcaaaacctcaaccttactgctacaaggaaactctcttctaaaggaagtacccattggattcttgcaagcatttccagctcttcgaatcttgaatctaagtgggactcgcattaagtca
492076_17	gtgggactcgcattaagtcatttccaagttgctctcttttgcgtctttccagtcttcattctctcttcttaagagaatgttttaaccttgtagaactaccttcactaaaaacctttgcca
492076_18	ttcactaaaaacctttgccaaacttgagctacttgatctctgtggcacacatatccacgaatttccaagagggttggaagaattaaagagcttcagacaccttgacctttcacgaacact
492076_19	cttgacctttcacgaacacttcaccttgaaagcattccagcgagagttgtttcgcggttatcaagcttggagacactcgacatgacatcaagtcattaccgctggagcgtgcaggaagaa
492076_2	aagctcttaatgattcactcgagagattgacaaagcttaagggtaacatgagtgaagatcatgaaactttgctgaccaaagataaacccttgagactcaagctaatgcgttggcaaagag
492076_20	gctggagcgtgcaggaagaaacacaaaaggggcaagcaacagttgaagagataggatgcctccagcgtttacaggttctttctattaggctccattcttctccgtttcttttaaataaga
492076_21	tccgtttcttttaaataagagaaacacttggatcaaaagattgaagaaatttcaacttgtcgttggctctccttacatttcgcgtacaagacacgacaagaggaggctaacaataagtca
492076_22	aggaggctaacaataagtcacctcaacgtatcacaagtatccatcgggtggctgttggcttatacaacctctttagcactaaaccattgtaaggggatcgaagcaatgatgaagaaattg
492076_23	aagcaatgatgaagaaattggtgattgacaacaggagtttcaagaatttgaaatctctgacgattgagaacgctttcatcaatacaaattcttgggttgagatggtaaacactaaaactt
492076_24	gatggtaaacactaaaacttcaaaacaatcctctgacaggctagaccttcttccaaatttggaggaacttcatctgcgtcgtgttgacttggaaaccttctcagaactacaaacacatct
492076_25	tcagaactacaaacacatctcgggttgaggctgcaaacactgaagataatcgagatcaccatgtgtcgcaagcttcgaacactactcggcaaaagaaacttcttgactatcccaaaactg
492076_26	tcttgactatcccaaaactggaggagatagagattagctactgcgactcattgcagaatctacacaaggctttgatataccatgaacctttcctaccaaatttacgtgtcttgaaactga
492076_27	tttacgtgtcttgaaactgagaaatcttccaaatcttgtgagtatatgcaactggggagaggcttgggaatgcctggaacaagtggaagtgattcactgtaatcagctgaattgtttacc
492076_28	aatcagctgaattgtttacccataagctctacatgtggaagaatcaagaaaataaaaggagaatcgagttggtgggagcgtttggaatgggacgatccctctactttagccactgttcga
492076_29	aaaataaaaggagaatcgagttggtgggagcgtttggaatgggacgatccctctactttagccactgttcgaccttttttcaatccagtggacgaatttcctctgcttatattatcataa
492076_3	gctaatgcgttggcaaagagaagcagaagaagttatctctaaagcaaggttaaaacttgaggaacgggtttcatgtggtatgtcattgagatctaggatgagtaggaaacttgtcaagat
492076_4	agtaggaaacttgtcaagattctcgatgaagtgaaaatgcttgagaaggatggcagagagtttaaagagttgaacatgttcgaggggtctcagttagatggtttgataagcgataaaacc
492076_5	gtttgataagcgataaaacccaaaagattggtgtttggggcatgggaggagtaggaaaaacgacattggtcaggacgttgaacaacaagcttcgggaagaggctgctactcaaccatttg
492076_6	ggctgctactcaaccatttggcttggtgatctttgtaatagtttcgaaagagtttgatccaaaaggagtccaaaagcagattgcggagagactggatatcgacacccaaatggaagaaag
492076_7	gacacccaaatggaagaaagtgaagagaagttggcaagaaggatttatgttggactgatgaaagagagaaactttcttctcattcttgatgacgtttggaaacccattgatttggatctt
492076_8	aacccattgatttggatcttttgggcattccacgaagggaagagaataaaggttcaaaagtcattctgacttccaggtttttagaggtttgtcgcagcatgagaacagatcttgatgtta
492076_9	gagaacagatcttgatgttagagtggactgcttacttgaagaagacgcttgggaattgttttgcagaaatgcaggggatgttgtgaagtcagaccatgttaggtcaattgcaaaagccgt
492949_1	atggaacttgctaagaagtttatatctgaaattgatgagaagctcgagcctaaatctgaaattgataaagaactcgagaaaatcaagtcttccttcaatgaagaatatgagaaatggtcg
492949_10	gcagtacccaccaaggtggacgatgcaacagccacgaatgcgggcgatgcagcagccacaaatgcggcagccacaaatgcgggcgatgcagtagccccaaaagtgaatccgaggtatccg
492949_11	aagtgaatccgaggtatccgggaagatacaaacaagagcttatggataagtcttgtggtattcctttggctgctcgcatgctggcgaagattgagcctgtgaaagtggatgaaattggaa
492949_12	agatacaaacaagagcttatggataagtcttgtggtattcctttggctgctcgcatgctggcgaagattgagcctgtgaaagtggatgaaattggaaacatagataggaagcaaagctaa
492949_2	aagaatatgagaaatggtcgtgtggaaaacagagtggatcttcctctaagcatggaaaccagtccacagatggcgattcatcgccaactcgcaacagcagtaaaaaagggcggcctaagg
492949_3	taaaaaagggcggcctaaggcgaaccgtgtggagacgagctctgagcttccggatcaccccattcatggtttcataaacgagaaactgttcttgaagaacttctttctgaagcaaaagga
492949_4	ttctttctgaagcaaaaggaatccgaagagttcaagactcgagcaattgtggggaaatacggagttggaaagacgacattgtgtcaggatgtgttcaacgacgaagatgtgaaacaagtc
492949_5	acgaagatgtgaaacaagtctatttcccgaggatatgggtttctatgtacagcaaagaaacaaaagaccccaagatagatgttgtgaagaggatcttgagattacttggagttgaagatg
492949_7	gtcaaacaaaaggagctcgctcgattattgtatgctcttcacttgcatctgattgggaagaagtatctgatcgtgttggacgatgtttgggaagacaacgagtgggatcaaaggctcgat
492949_8	agtgggatcaaaggctcgatgatgagaagcagcaggaaaaatcacatctttcttgtgggtttcctaaagggtttggtgggagagtgattatcactagcagagacgagagattggcgaagg
492949_9	agacgagagattggcgaaggagatagtcggagaagaagagaatctgcagcgtttgtttccgagatccgatgcagagagtttatggaagatttacattgatgcagtacccaccaaggtgga
492950_1	atggacaacaagcaagagaagcaagatcaaataggcagagacgagattctcaagaagataagggattcattgggacaagacggtgtaccttcaaaaactgtcctcgttggtgaagctggt
492950_10	gtctacaatcctgtcttgcgattatgctacgagctgttaaagcctgacgagactgtcaaacgtccggtcattgcttgcttttggcatatcctggacttctacaagtactctggatgcgct
492950_11	acaagtactctggatgcgcttactaccgcgacctaatcgtgcattggatgcttgaagggtattttgatccggtgaagtcggttgagaaagcttaccaggaaggacattccattttaatgg
492950_12	aggacattccattttaatggactttatggacagaggaatcttgaagatacaagaagacaacatggtagttccagagttttctatgaacaacctattagatcttcaagattgtggattctt
492950_13	cttcaagattgtggattctttggaagatcttctcttggatttgacagagtttacggtggagacaagagaaaggggcttggaaaaatcatcttgatcgacgatatgatacagacaattcaa
492950_14	atatgatacagacaattcaatcgaagaagaagaatatcacgacgattatcgctagcggaaatcgtttacgcagagaggttcctgggaagttctttgagagaccagagatgcaagatcttg
492950_15	accagagatgcaagatcttgaagttgttgtcctctttgagccaacgttccacgaacttgttcagtctttatctaagctaaagaaactccgagtactcgtgatcagagactgcgatctaat
492950_16	atcagagactgcgatctaatcgataacatcgataagctcacgggtcttgaaggcctacatgttcttgaagtctctggtgctagttctctagttaacatccctgatgatttcttcaagaac
492950_17	ctgatgatttcttcaagaacatgactcagcttcaaagtattaacctttcgggactagcaatcaaatcttcgccttctacaatcgaaaatctaagcatgctccgttgcttcatcctaagac
492950_18	ccgttgcttcatcctaagacactgctctgagctacaagatctgcctaatttcaatgtggaaacaaaaaaactggaagttatcgacattcacggagctcggaaacttgagtcttacttcga
492950_19	aaacttgagtcttacttcgatagagttaaagattggaaggactataaaggaaagaacaagaacttcgctcatcttcagcagctcgaacacttagacttctcggagactaaaatcatccgt
492950_2	tcctcgttggtgaagctggtatagggaagacatggcttgcaaaacaagttgctcaagaaaagtcttctagttacaatgtcctctggttacatctaaacaaaaggattgaagacgaaaagt
492950_20	cggagactaaaatcatccgtctaccgatatttcatactaacgatttcaggactatgccaatcttgacccggctcttactgcgaaactgtacaaggcttaagagattgccacagcttaggc
492950_21	gagattgccacagcttaggcatttgactaaacttcaggttcttgatgcatgtggtgctacaagcttagtggagatgcttgaagtgtgtttagaggagaaggaagagcttaggatccttga
492950_22	gaagagcttaggatccttgatatttcaaagacaagtcttcccgagttagccgacacgatcgctgatgttgtccatctcaataagcttctaataaggaactgctcccagattgaagagctt
492950_23	gctcccagattgaagagcttccaagcattgagaaacttacacaccttgaggttttcgacgtttctggttgcaataagttgaagaagatcgatggatcctttgggaagatgtcttacctcc
492950_24	tgggaagatgtcttacctccacgaagtgaatatttcagaaacgaatcttgctgagctacctgacaaaatctcagagctatctaacctcaaggagctcatcataagaaactgtaccaagct
492950_25	ataagaaactgtaccaagctaaaagctcttccaaatcttgagaagctaacacatcttgagatcttcgatgtttcgggcagcaccgagttggaaacaatcgagggatcattcgagaatctg
492950_26	agggatcattcgagaatctgtcatgcctccacaaagtgaatctttcgggaactaatctctgtgagttacctaacaaaatctccgagctatctaaccttgaagagctcatcgtaagaaact
492950_27	agagctcatcgtaagaaactgtaccaagctaaaggctcttccaaatcttgagaagctaacacatctagagatcttcgatgtttcgggatgcaccgatctggataaaatcgagggatcatt
492950_28	gataaaatcgagggatcattcgagaatatgtcttaccttcgcgagagcatcctctgttcttcaaaacgtattgtgctcgcggattcgagttgtttagagcgagaccagtggagccaaata
492950_29	gagaccagtggagccaaataaaggagtgtttaaaaatgaagtcagagggctctagcttctctaatgtagcagagaaaacccgcgagaaacttctttatcacggaaatagatacagagttc
492950_3	aaggattgaagacgaaaagtcgctttacgagaatctagctgctcagttgtcgataatttacgagtttgaagaaggcgaagaacctgaggagtttgattattcattggagagcttgaaaga
492950_30	cggaaatagatacagagttcttgatcctgaagttcctttgaatatcgatatcgttgacatcaaaagagccactgatcttaaaacagagtctttcgccaatgcagagtatgtctctatagc
492950_31	gcagagtatgtctctatagcagagaatggatcgaaaagcgtatcctcgatcttcgacgagtgtcagatgagatcggtaaaaggttgctgggtagagaggtgcaagaacatggatgttctc
492950_32	gcaagaacatggatgttctcttcgtatcagatgaacaacaagagaaagagaaatcatcatcattatcatccttggagaatctttggatctcaaatcttccattactaacaagcttatgca
492950_33	attactaacaagcttatgcagtagcaaaggaggattcatcttcaagaacctaaagaagctaagcgtagattgttgtccaaggatcacatcgctcttccctgagattcctgataaccttga
492950_34	gagattcctgataaccttgagattcttcgtgtgaagttctgtgataagttggagagattgtttgaagtagaagcaggagaattatcgaagcttcgtaagcttcaacttcttgatttgcct
492950_35	ttcaacttcttgatttgcctgtcttatcggtgcttggagctaatttccggaatctggagaaatgcacaattgagaaatgtccgaaattgaaagctagacaagatgaagtaacaaggagga
492950_36	agatgaagtaacaaggaggactacagatgaaatttcagaggatcatcagcctcacaacaagactattgggcctgaaacccaaactcctactcagcccacaaaagatacagacacaacaaa
492950_37	aaagatacagacacaacaaacttgatggaactaataaatcaaaagactttccgtcctaaaaagagtgcaccatcaggaaccaagggagcacagcttcgaaagcatatagatgcaacttta
492950_38	agcatatagatgcaactttaggtagtgggaatcttagagaagccgtaaaacttcctccgggagaggatttaaacgaatggcttgccgttaacaccgtggatttctttaatcaggtgaatc
492950_39	tttctttaatcaggtgaatctgttatttggtacacttaccgagttttgtaccccggagaactgttctacaatgactgctggtcccaagtacgaatacagatgggcagatggtgtacagat
492950_4	tcattggagagcttgaaagagaagattacagactggatgatcaaaaacaagaaggataatcttctgttgattttggatgatgaaggaagtatgacaactgaaaaacatgtaatggaagag
492950_40	tgggcagatggtgtacagatcaagaagcctatcgaggtttcagctccaaagtatgttgaatacctaatggattggatcgagacacaactcgatgatgagaccatatttcctcaaaaactt
492950_41	ccatatttcctcaaaaacttggtaaaacttttcctccaaacttcaaggaagtggtgaagacaatctttaaaagattgttccgagtttacgcacacatttaccattcccatttccagaaaa
492950_42	ccattcccatttccagaaaatcgttagtctcaaagaggaagctcatctcaacacttgcttcaaacacttcatcctcttcactcatgagtttgttctcattgacaagaaagaactcgctcc
492950_43	gctcatctcaacacttgcttcaaacacttcatcctcttcactcatgagtttgttctcattgacaagaaagaactcgctcctcttcaagaactcatagaatctatcattgcaccttactaa
492950_5	aaaaacatgtaatggaagagatatatcttcaagagttttcgacacccggtaccaaaaagataaatctccaagattttcttaagggatactcgactgtgaagactctagtcacaagaagag
492950_6	gactctagtcacaagaagagatgaacgagaggagaaagaatcgacaacgatcaaagtcggtccgcttacagaaaaggagtcactgaaattactccacgatgccgagggcttacttgcatc
492950_7	gccgagggcttacttgcatcagcatcatttaccactgaagattggtcggttctgctgcagagactttgcgataacggagagatcaaagaatcttctttgatgtcttgcattttgagcaag
492950_8	tgtcttgcattttgagcaagagcaagggcttaccagctgcgatcgttgtcttagtcaagtctttaaaaagcatcaagtcgttgtctgcgaagcagaggaagatctttgaagaactgattc
492950_9	gatctttgaagaactgattctatcatccaagtcattagatgcagctgctgcttccaagaacgctaaagattgcagccgctacaatcctgtctacaatcctgtctacaatcctgtcttgcg
493178_10	ctactaaaaacgttggtaggacgaatcagatggtttggatctgagagcaaaattgttgtgattactaaaaaaagggaacttctcaaagctcacaagattgcacatgtttatgaagtggaa
493178_11	cacatgtttatgaagtggaattcccatcagaagaaatggctcatcaaatgttttgtcgatatgcttttgggaaaaactccccacctcatggtttcagcgagcttgcatttgaagctgcaa
493178_12	gcttgcatttgaagctgcaaagcttgccggtaatcgtcctaaagctctgaagcactttggctcgtcttttagaaggatatcggacaaggaagagtgggcgaagattctatcggtactctg
493178_13	aagattctatcggtactctgtaatgagaataaactaaaaatcagctatgatgggttagatggcaaaggtcaaggttacattgcgtgtttaaccaatgtgaaggcagagtggatccacttg
493178_14	aggcagagtggatccacttggcactaggcgtgtctatattacttaatatccgcagtgacggaacgacatttctcaaacatttgagctacaatcgaagcgtggcgcaacaagcaaaaatat
493178_15	ggcgcaacaagcaaaaatatggtggtacgagaattgtgaaagagtgtacaagaagtacaatatatgtggcatagatagctcaactgatggtggtggtaagaaagtttgtgacggtgggtt
493178_16	aaagtttgtgacggtgggttagacggcaaagatcaaggttcaacgtatggacaaagttcaaattctgagcttcaaataaacatggacgcaagcaataggagatatgaacctgtgagtgag
493178_17	gatatgaacctgtgagtgagacgcttttcaaaaattacgatgcgtatttgccgaatggtttaacggatggaaactgttcaaatacccagcctcaaagaaaattggacgcaagcctaaaga
493178_18	attggacgcaagcctaaagaaagacaaaattgtgcatgagtggattcgaaccggtagtggcttctcttttgattttcagggcccaaaatctatagtgagtgctgctcaagtggaggagaa
493178_19	gctgctcaagtggaggagaaaaagatcgagtgtggagaaggcgtgtacataacacttggcaggctcagtggcggaattatagtcctcaaacatttggagttcagccgaagagtggcgcaa
493178_2	ttcgtaaggaacttgatggcaaattagtcaatacattcaacgacaccaggatcgaaagaagccgcaaaataaacccagagcttttattggcgatagaagggtctaggatctcacttgtcg
493178_20	tcagccgaagagtggcgcaacaagcaaaagtttggtggtcggaaaattggataaaagtgtacgaggagcacaacatctgtggcatagataaatcatttgatggtaggtttgatgatagac
493178_3	gtctaggatctcacttgtcgtcttctctaaaaactatgcttcttccacgtggtgcttagatgaattggtgaagatccaagagtgccatgagcagttggatcaaatggtgattcctatttt
493178_4	caaatggtgattcctattttctacaacgtagatccctctcatgttagaaaacagaccggagagtttggtaaggtctttgtagagacctgcaagggcagaacagagaatgagaagcgaaaa
493178_5	cagagaatgagaagcgaaaatggatgcgagctctaacagaggtagcaaatctagccggtgaagatcttcggaatgggcgtagcgaagcagaaatgcttgaaaacattgccaaagatgttt
493178_6	aaacattgccaaagatgttttaaacaaacttattaccccatcagataatttcagtgacttcgtcgggattggagctcatatagagacattgatatcaatgttgcgcttcgactcagagaa
493178_7	ttgcgcttcgactcagagaaagcgcgaatgatagggatttgtgggccttccgaaactggtaagactaccataggaagagctctatacagcaaaatcaaaagccacttccaccatcgggct
493178_8	gccacttccaccatcgggctttcgtagcatacaagagaacaatgccgagcgattatgaccagaagttgtattgggaagaacaatttctatcagaaattctttgtcaaaagaatataaaga
493178_9	ttgtcaaaagaatataaagatagaggaatgtggtgtggtggaacaacgactaaagcacaagaaagttcttattgttcttgatgatgtcgatgatattgagctactaaaaacgttggtagg
493640_10	attggagatatcatattaagcagccatcaggatattcccgcacttgcaagaatagttgctgcaaaatgtcatggcttgccacttgcactcaatgtcattggggaaaccatggcatgtaaa
493640_11	gggaaaccatggcatgtaaagatactatacaagaatggcgtcatgcgattaatgttctgaattcacctggccacaaatttccagaaagaattcttcgcgttttgaagttcagttatgata
493640_12	tttgaagttcagttatgatagcttgaagaatggtgaaaatcaatcgtgcttcctatattgttctttgtttcctgaggattttgaaatagagaaggagaagttgatagaatactggatttg
493640_13	ttgatagaatactggatttgcgaaggatatataaatacgaacagatatgaagatggaggtaccaaccaaggttatgatataattggcttgttagttcgtgcacatttgttgattgaatgt
493640_14	cacatttgttgattgaatgtgaactcacagacaaagttaaaatgcatgatgtgatacgtgagatggctctttggataaattctgacttcggaaaacagcaagaaacaatttgtgtgaaat
493640_15	agaaacaatttgtgtgaaatctgtcccaactgccccaacctttcaagtttcaaccctattactcccgtataacaagttggtgaatatttcagttggattctttcgggttatgccaaaact
493640_16	tttcgggttatgccaaaacttgtggtcttggatctttctacaaacatgagtcttattgaattgccggaagaaatttctaacttatgttccctgcaatatctcaatttatcaagcacaagg
493640_17	tcaatttatcaagcacaaggataaaatcgctaccggttggtaagttgaggaaactaatctacttgaatctggagttcagttataaacttgagagtcttgttgggatcgcagcaaccttac
493640_18	tgggatcgcagcaaccttaccaaatctgcaagtgttgaaattattttattcccatgtttgtgttgatgacagattaatggaggaactagagcacttggagcatatgaagattttagcggt
493640_19	catatgaagattttagcggtaactatagaggatgccatgattttggaaaggatacaaggaatggaccgattggcgagtagtattcgaagtttatgtctaataaatatgtcaacacctcgt
493640_2	atctcgatgctctggagacaactatggacgaacttaagaatagacgagatgatctgttaggaagagtcgccatagaagaagataaaggtttgcaacggcttgctcaagtcaacggatggc
493640_20	taaatatgtcaacacctcgtgtaatattaagcacgacagctctgggaagtcttcaacaacttgcagttaggagctgcaacatatccgagataacgatagattgggaaagcaaagaaagaa
493640_21	ttgggaaagcaaagaaagaagagagctttcaccaatggagattcatccatctacaagaacgtgtagttccaagtttgtttcctatataaatgaaaaagccaaaaaaaaaaggcagagaac
493640_22	ccatctacaagaacgtgtagttccaagtttgtttcctatataaatgaaaaagccaaaaaaaaaaggcagagaacttttcctgaagaattttggttcttgtgttctttattcatgatttga
493640_3	tgctcaagtcaacggatggctttcaagggtaaaaagtgttgaatcccaattcaatgatatgcttgcggctagatcaactgaaactggaagattgtgtttgtttggatattgctccaatga
493640_4	tttggatattgctccaatgattgcgtatcaagctacaattatggtcaaaaggtaatggagaatttggaagaagcggagaagaagcatatccaaaccacaattggtttggatacaatggtt
493640_5	ttggtttggatacaatggttggaaatgtatgggaaagcctcatgaacgatgaaataagaaccttgggtctttatggtatggggggtgtaggaaaaaccaccctcttagcttgtatcaaca
493640_6	cctcttagcttgtatcaacaacaaatttgttgaactggagagtgaatttgatgttgtgatatgggttgtggtatcaaaagagtttcagttcgagggcattcaagatcagattcttggaag
493640_7	caagatcagattcttggaagaatacgtcttgacaaggaatgggaaagagaaactgaaaataagaaagcctctctcataaacaataaccttaagagaaagaaatttgtgctgttgttggat
493640_8	aatttgtgctgttgttggatgatatatggagcaaggtagatctgtacaagataggagttccacctccaactcgagaaaatggatcgaagatagttttcaccagacgttcaaaggaagttt
493640_9	cagacgttcaaaggaagtttgcaagtacatgaaagctgacgagcagataaaagttgattgtttgtcaccagttgaagcgtgggaattgtttcgaattactattggagatatcatattaag
494325_10	atcgttattgatgatttggatgatcaagatgtgctagatgctttagcgggtcgaactcaatggtttggaagtgggagtagaatcattgtggttacaagaaataagcattttttaagggcc
494325_11	ataagcattttttaagggccaatgggattgatcacatttacaaggtctgtctcccatctaatgcgctcgctcttgagatgttttgtcgttctgcttttaggaagagttctcctcctgatg
494325_12	gaagagttctcctcctgatggctttatggagctttcttctgaagtcgcattgcgtgctggtaatcttcctctgggtcttaatgtattgggttcaaatttacggggcagggacaaagggta
494325_13	cggggcagggacaaagggtactggatagatatgctgccaaggcttcaaggtttggatggaaaaattgggaaaacactaagagtcagctatgatgggttaaataacagaaaagatgaagca
494325_14	ataacagaaaagatgaagcaatatttcgtcacattgcatgtatattcaatggtgagaaagtcagtgacatcaaactgttactagcaaatagtaacttggatgttaatatcgggctcaaaa
494325_15	tgttaatatcgggctcaaaaaccttgttgatcgatcccttatctgtgaaagattcaatactgtggagatgcactctttgctacaagaaatgggtaaggagattgtccgtactcagtccga
494325_16	attgtccgtactcagtccgatgagcctggagaacgggaattccttgtggatttgaaggacatttgcgatgtacttgaagataacgctggtactaagaaggttttaggtataacattggat
494325_17	ttttaggtataacattggatatagatgagactgatgaactgcatatacatgagagttccttcaaaggaatgcacaatctcctttttctaaaaatttatactaagaaattggaccagaaga
494325_18	taagaaattggaccagaagaaagaagttagatggcacttaccggaacgcttcaactatctgccctctaaacttagattattgaggtttgacagatacccattgaaacgtcttccttctaa
494325_19	ttgaaacgtcttccttctaactttcatcctgaaaacctggttaagcttcaaatgcagcagagcaaacttgagaagctgtgggaaggagttcattcacttgcagggctcaggaatatggat
494325_2	taaaagaactggatagcaaactgatcatctctttcaaagacaatgagatcgagagaagccagtcactcgatccagagctcaaacatgggattagaaattccagaattgcggtggttgtgt
494325_20	cagggctcaggaatatggatttacggggatctaaaaacctgaaagaaatcccagatctttcgatggccactaatctcgagacacttaaactcagcagttgctcgagtttggtggaacttc
494325_21	ctcgagtttggtggaacttccttcatctattcagtacctgaataagctgaatgatttggacatttcatactgcgatcatttggagactattcccactggagttaacctcaaatctctcta
494325_22	gttaacctcaaatctctctaccgtctcaatctcagtggatgctcacggttgaaaagttttcttgatatatcaaccaacatctcatggcttgatatagaccaaacagcggaaattccctct
494325_23	aaacagcggaaattccctctaatttgcgtctacagaatctcgatgagctgatattgtgcgaaagagtgcagctgcgtacacctctcatgaccatgctttctcccactttgacgaggttga
494325_24	tcccactttgacgaggttgactttttcgaacaaccaaagtttggtggaagtcccttcttcaatccagaatctcaatcaacttgagcatttggaaattatgaactgcagaaatctggtgac
494325_25	aactgcagaaatctggtgactcttcccactggaataaaccttgagtctctcattgcacttgatctttctcattgttctcagttgaggactttccctgatatctcgaccaacatctcagat
494325_26	tctcgaccaacatctcagatctcaaactaagctacacagcgatcgaagaggttcctttgtggatcgagaaattatctctcctctgtaacctagatatgaacggatgcagcaatttactac
494325_27	cggatgcagcaatttactacgtgtatccccaaatatttctaaactgaaacatctcgagggagctgacttttcagactgtgtggcattgactgaagctagttggaatggtagttcaagtga
494325_28	tggaatggtagttcaagtgagatggccaaatttcttccacctgattatttctcaacggtcaagcttaacttcatcaactgcttcaacttagatctaaaagctcttattcaaaaccaaaca
494325_29	ctcttattcaaaaccaaacattttccatgcaactgatactatcaggtgaagaagtgccttcatatttcgctcaccgtaccactgggagctctatctctctacctcacatctctgtctgcc
494325_30	acctcacatctctgtctgccaatcattcttcagttttaggggttgcaccgtgattgatgtcgaatctttttccacaatctctgtttcattcgacattgaagtatgttgtcggttcataga
494325_31	gtatgttgtcggttcatagacaaactcgggaaccacgttgattctactgattttccaggatacttcagaacaacaaatttgggtgctcatctggttatctttgactgttgttttccctta
494325_32	ttgactgttgttttcccttaaacgaagacactactacttttctggatggtcaattcaactacgatcacatggatatacagtttcgtctcacgaatggcaactctcagctcaaattaaaag
494325_33	ctctcagctcaaattaaaaggatgcggcattctactttctgaagatgttccatccctggataaccaaccttgcagtccaaatattcttccagatgtttgtgaagatagcgctgtagagag
494325_34	caaccttgcagtccaaatattcttccagatgtttgtgaagatagcgctgtagagaggagtttccgaactaaaatgcggaagatgaggaggagactactaaagaaagtactgaatcgctag
494325_4	cttgtgatacccattttctaccatttggatccatcccatgtgaggaaacagaccggagactttgggaagatctttgaaaagacatgccgaaataaaacagtggacgagaaaatccgatgg
494325_6	aatcgccaatgatattttgggtaaaattaatttgtctccatcaaatgattttgaggacttggtcggaattgaagatcatatcactaggatgagttcattgctgcacttggaatccgagga
494325_7	ctgcacttggaatccgaggaagtgaggatggtcgggatatggggtccctcgggaattggcaaaactaccattgcaagagctctatttagtcaactctcttgtcagtttcaaagtagtgtt
494325_8	gtcagtttcaaagtagtgttttcattgacagggttttcatatctaagagtatggaagtttacagtggagctaatcttgttgactataacatgaagttgcacttgcaaagagcctttctag
494325_9	cttgcaaagagcctttctagctgaattttttgacaaaaaggacataaagatagatcatattggtgcaatggaaaatatggtaaagcaccggaaagctctcatcgttattgatgatttgga
494346_1	atggcttcttcatcttcttctcgcaattggttatatgatgttttcttgagcttcagaggaggagacgtccgtgtaacattccgtagccactttctcaaagagctcgatcgcaaactgatc
494346_10	ttggatgaccaagtgatcttagattccttggtgggtcaaactcaatggtttggaagtgggagtagaatcattgtggttacaaataataagcatttcttaagagctcatgggattgatcat
494346_11	gagctcatgggattgatcatatttatgaacttagtctcccaactgaagagcatgctgttgcaatgttatgtcaatctgctttcaggaaaaaatctccaccagaaggttttgagatgcttg
494346_12	agaaggttttgagatgcttgtagttcaagttgcaagacatgcgggtagtcttcctttgggtcttaatgttttgggttcgtgtttgagggggagggataaggagtactgggtggatatgct
494346_13	gagtactgggtggatatgctgcctcggcttcagaatagtctagacgataaaattgagaaaatactaagaatcagttatgatgggttaggtagcgcagaagatcaagcgatatttcgtcat
494346_14	atcaagcgatatttcgtcatatcgcatgtattttcaatcatatggatgtcacaaccatcaagtcgttgctcgcagatagtaaattgggtgttaatgttgggctgcaaaacctggttgata
494346_15	gctgcaaaacctggttgataagtccctcattcatgtcagatggggtcatgtggagatgcatcgtttgctacaagaaatgggccaaaatattgttcgcacacagtcaattgacaaacttgg
494346_16	cagtcaattgacaaacttggaaaacgagaatttctggtggatccaaatgatatttgtgatgtactcagtgaaggcattgatactcgaaaggttttaggtatatcattggagacaagtaag
494346_17	tatcattggagacaagtaagattgatcagttgtgtgtacataagagtgccttcaaagggatgcgtaatctccgtttcttaaaaattggtacggatatctttggagaagaaaacagattgg
494346_18	tggagaagaaaacagattggacttacctgaaagtttcaactatttgccacctacactcaaactattgtgctggtctgaattcccaatgaggtgtatgccttctaattttcgtcctgaaaa
494346_19	tctaattttcgtcctgaaaaccttgtcaagctcaaaatgccgaatagcaagctacataagttgtgggatggagttgtgccacttacatgtctaaaggaaatggatctggatggatcagtc
494346_2	agctcgatcgcaaactgatcactgctttcagagacaatgagatcgagagaagccactctctatggcccgatcttgaacaagcgatcaaggagtccaggatcgctgtggtccttttctcca
494346_20	tggatctggatggatcagtcaacctgaaagaaattcctgatctttccatggctactaatcttgagacacttgagcttgggaattgcaagagtttggtggagcttccttccttcatacgaa
494346_21	gcttccttccttcatacgaaatctcaataaactgttgaaattgaacatggaattctgcaacaatctgaaaactcttccaactggcttcaacctcaaatctctcggcctcctcaacttccg
494346_22	ctcggcctcctcaacttccgatattgctcggagttgaggacttttcccgaaatctcaaccaacatctcagatctctatctgactggaacaaacattgaagaactcccttctaatttacat
494346_23	aactcccttctaatttacatctcgagaatcttgttgagcttagcatatcaaaagaagagagtgatgggaaacaatgggaaggagtcaagccgcttacgcccttactggcgatgttgtctc
494346_24	cttactggcgatgttgtctcccactttgacgagcttgcatctccagaatatcccaagtttggtggagcttccttcttcatttcagaatctcaataatctggagtctttggacatcacaaa
494346_25	gagtctttggacatcacaaactgcagaaatctggagactctacccactggaatcaacctccaatctctctatagccttagtttcaagggatgctcacgcttgaggagctttcctgaaatc
494346_26	tgaggagctttcctgaaatctcaaccaacatctcaagtctcaatctagacgaaacagggattgaagaggttccttggtggatcgagaacttctctaaccttggtttgctaagtatggatc
494346_27	tggtttgctaagtatggatcgttgcagcaggctaaaatgtgtatccctacacatttctaaactgaaacatcttgggaaagttgactttaaagattgtggggagttgactagagttgattt
494346_28	gagttgactagagttgatttgagtggctatccaagtgggatggaggagatggaagctgtcaagattgacgcagtttccaaagtcaaactcgatttcagggactgtttcaacttggatcca
494346_29	actgtttcaacttggatccagaaactgtccttcaccaagaatcaattgttttcaaatacatgttacttccaggggaacaagtgccatcatatttcacttaccgtactactggagtctcct
494346_3	cgctgtggtccttttctccaaaaactatgcttcatcaagctggtgtcttaacgagttgctggagattgtgaattgcaatgataaaattgtcataccggttttctacggtgtggatccttc
494346_30	ccgtactactggagtctcctctctgaccattcctctacttcccacacatctctctcatccattcttcagatttagggttggcgcagtggtaactaatgtaatacatggaaaaaatatgga
494346_31	atacatggaaaaaatatggaggtgaaatgtgagttcaaaaacagatttgggaacagctttcatgttggctctgatttctatgtttatttacttttcacgaaaagtcagaagggtagtcaa
494346_32	aaagtcagaagggtagtcaaatgttaactatattggaatgttgtatccctctaaacgaaggtaatgctcctctagctcaagggaactacgatcacgtggttatgaatattcatataagag
494346_33	tatgaatattcatataagagctggaggttggagatctacgttcgaattaaaagaatggggtatacgactcttagaggactgttcatcagcagagaaccgacttggtaatccaaacagtaa
494346_34	cttggtaatccaaacagtaatcttccacatttttcggaagcggaagaaggcaatattgggtatacacctcctcaaggacttgttaatgagattgaacacagtgaagagtctgtagataac
494346_35	gaacacagtgaagagtctgtagataacgatgtagagacagagagaagcacaaagcgaatgcggataactcgatttgttttaagacaagaaacctatgacttgccctaccgctatacctag
494346_4	ttctacggtgtggatccttcccaagtgaggcatcaaatcggtgactttggaagtatctttgaaaagacttgcaggagacattcagaggaagtgaaaaatcagtggaagaaagcgttgact
494346_5	agtggaagaaagcgttgactgatgtagctaatatgcttggatttgattcggcgacctgggatgacgaagcaaaaatgattgaagaaatagccaatgatattttgggtaaactgcttttaa
494346_6	tttgggtaaactgcttttaactacacccaaagattttgaaaattttgttggcatcgaagatcatattgcaaatatgagtggattgttgcaactggagtctgaagaagtgagaatggttgg
494346_7	gaagaagtgagaatggttggtatatggggttcctcagggattggtaagactaccatcgcaagagctctgtttaaccaactttctcgtaatttccaagttagcaaattcatagacagagct
494346_8	gcaaattcatagacagagcttttgtatataagagtagagaaatctatagtggagccaatccggacgaccacaacatgaagttaaatttacaagagagcttcctctctgaaattctgagga
494346_9	cctctctgaaattctgaggatgccggacataaagatcgatcatctaggtgtactaggagagaggctacaacaccagaaagttcttatcatcgttgatgatttggatgaccaagtgatctt
494438_1	atgactcaagaagattcatcgcgtggattaacaagtgtaggcagaaacgacttcacacatcggttcgctgatagatacaaggaatggttaaggacaactggtgaagaaacaaaacaggag
494438_10	agactgctggctaaacttgatcctgtgttgcttgaaaatgaaaaagctgaccagaacggttctaactactcagtcaacaaccccacttcagaagagaataaaactactcaacctctgtag
494438_2	gtgaagaaacaaaacaggaggaggatcgtgtggaaactaattctgaacttccggcttatgaaatctatggtttcgagaatgagatcaaatcattgcaacacttcttgttggatcaaaagg
494438_3	cttcttgttggatcaaaaggtttacaaggagttcaagagtcttgtgattgtcggagaacacggtgttgggaagacagcattatgccagaagatcttcaatgattatgatgtgaagagtgt
494438_4	gattatgatgtgaagagtgtttatgccccatggatttgggtttccatgcttagcaatgaatctaaggagggacttgatgggaaaatatgtgtgttgaagaagatcttgaaggctctcgga
494438_5	agatcttgaaggctctcggagttgaagattcgatgttcgaatccatccgtagagaagtagtagaagaaacagcgaaagagaaggagctctctgctctgctctatgcacttcacttgaatc
494438_6	ctatgcacttcacttgaatctgaggtggaagaagtacatgattgtgtttgatgatgtgcgagaagaggataattggaacgaggtgcttcaggacggtgaggagaagcaatggggaaagta
494438_7	gagaagcaatggggaaagtatctttcagatggattccctacaggatctggtgggagagtcatatacacgaccagagatgagaatctagcgaagaaattagttgcagagaaacatgagatt
494438_8	ttgcagagaaacatgagattcattgtctttggccgctgtctgattcttacagtgtttggaagatatacgaagcaatgatcttaaagagagagaaagagcctccaaggaacgacaagaaat
494438_9	tccaaggaacgacaagaaatgtatagatgagctgatgaacaagtctcgtggtcttcctctggctgctagactgctggctaaacttgatcctgtgttgcttgaaaatgaaaaagctgacca
494460_1	atggtgacagcttcggacgtcaaagtaggaccagaagtgtttatcaatttccgaggagttgagctgcgcaagaccttcatctcccatctccatacaagattgcgacgggatggaatcaat
494460_10	attaaaaattgcactgatacaaatgcacttgtggtttggaaggatagcttaatcaacaagaaagtcacgattgttttagataacgtgagtgagaagaaacactggattaagaaggggagc
494460_11	actggattaagaaggggagcaagatcgtcatcacgacacgagacaagtcattgaccgagggattagtctctgatctctatgaggtccctgggttgaatgagagagacggcttagagctct
494460_12	gagagacggcttagagctctttagggctcaagcctgttgtactcttgatggaaatttcatggagctgtctagaaagtttgtggattatgcaggaggcaacccattagctctcgagcaatt
494460_13	ccattagctctcgagcaatttggtaaggagcttcgcgggaaagatgtggttcactgggaaacaagacttggaacactggcacagtgttccaatccaacgatcagagagaagttaagaagc
494460_14	tcagagagaagttaagaagctcttatgatgaactaaacgagctgcagaaggatgcgtttcttgatatagcttacttctttaggtcacaagatgagagctacgttagaagtttacttgatt
494460_15	cgttagaagtttacttgattcttgtgaccctgaatccgcggaatctggacatgaatttagagatctcgcagacaaattcttgattggcgtgtgtgatggtcgagttgagatgcatgatct
494460_16	cgagttgagatgcatgatctcttgtttacaatggccaaggagcttgttgaagccactgcagataaatcaagactgttgctgtcgaattgtgcagagttgagaaataaagagttgtcactt
494460_17	gaaataaagagttgtcacttgatcaacagggaagagacaaggttagaggaattgttttagacatgtctaaaatggacgaaacgccattaaagagagaagtttttgtcggtatgagtagtc
494460_18	ttttgtcggtatgagtagtctacggtacctgaaagtgtacaattctctttgtcctcctcactctgaaactgagtgcaagttaaacttacctgatggacttgagtttccaaaagataatgc
494460_19	gagtttccaaaagataatgctgtccgatatcttcactgggtcaaattcccagggacggaacttccatcagactttgaccccaataatctcatcgatcttaagttaccttacagcaatatt
494460_2	tgcgacgggatggaatcaatgcttttatagattctgatgaagctcctggcagagaactcaaaaaccttttcaaaaggattgaggattcaaagatcgcgctggcggttttatcgagtaggt
494460_20	agttaccttacagcaatattatcactgtatggatttgtactaaggttgcacctaatctgaagtgggttgatctcagccactcgagtaacttgaattctttgatgggtttactaaaagcac
494460_21	gatgggtttactaaaagcaccaaatcttttgagattaaaccttgaaggctgcacaagtttaaaggagttacctgatgagatgaaagagatgacaaatcttgttttcctgaacttaagagg
494460_22	gttttcctgaacttaagaggatgcacaagcctcttgtctctaccaaagatcactatggattccctcaagactctgattctcagtggctgctcaaaattacagacatttgacgtgatttca
494460_23	agacatttgacgtgatttcagaacatctagaatctctatacttaaacggcacatcgataaatggacttcctccagccattggtaatctccatagacttatcttattgaatttgaaagatt
494460_24	cttattgaatttgaaagattgcaaaaatcttgcaactcttcctgattgtctttgggagcttaaatctcttcaagaactcaaactctctcgctgttcagagctcaaaatgtttcctgatgt
494460_25	ctcaaaatgtttcctgatgttaagaagaaagtggaaagcttgcgggttttactgcttgatggaacatcaatagcagagatgccaggcaatatttttgacttttctttgctacgacgtcta
494460_26	tttctttgctacgacgtctatgcttaagcagaaatgataatatccgcactcttcgatttgacatgggtcaaatgtttcacctgaagtggctcgagttaaagtggtgtaagaatctcacat
494460_27	gtggtgtaagaatctcacatctcttcccatacttccaccaaatcttcagtgcttaaatgcacatggctgtacttccctaagaacagtcgccagtccgcaaacccttcctacaccaacaga
494460_28	acccttcctacaccaacagagcagattcattccacctttattttcactaactgtcacgaactagaacaagtctcaaagaatgctatcatttcttatgttcagaaaaaaagcaagttgatg
494460_29	agaaaaaaagcaagttgatgtcagctgatcgatataatccagattttgtttttaaatccttgattggtacttgctttccgggatgtgaaatacctgcatggtttaaccaccaatcattgg
494460_3	ggcggttttatcgagtaggtacaccgagtcacattggtgtttgcaggagctagttaagatgatggaatgtagtccgaaaggtgaaggatgcaataacaagttattggtcattccaatctt
494460_30	gtttaaccaccaatcattgggatcagtcttaacgctggaacttcctcaagattggaatgcagctggtaaaataatagggatagctttatgtgttgtagtctcgtttaaggagtacagaga
494460_31	tcgtttaaggagtacagagaccaaaacaacagtctccaagtgaagtgcacttgggagtttactaatgtatcattgagccccgaaagtttcatggttggtggttggtctgaaccaggcgag
494460_32	gttggtctgaaccaggcgaggagacacatacggttgagtcagaccatactttcattagctacacctctttgcttactatcaagaaccgtcaacagtttccatcagctacagaaatttccc
494460_33	atcagctacagaaatttcccttggatttcaagtgacaaatggtacaagcgaggtcgaaaaatgcaaggtgataaagtgtggcttctctttggtgtatgagcctaatgaagctaataacac
494460_34	cctaatgaagctaataacacatcttggaaggaaactccaaggatggaggataatagacaagaccggagaagctcttttaaaactggagaaggtgatgactgccccagtggaactccaaca
494460_35	gccccagtggaactccaacaacagcggattctaataaggggaatggttttctcagtagtttctggagagacatatctattaaaaaaaaaggaagtttgaagattgcaaaccagattgacg
494460_36	ggttttctcagtagtttctggagagacatatctattaaaaaaaaaggaagtttgaagattgcaaaccagattgacgtgggtatgacttatgaggaagtacatccaaatgaagtgtcagaa
494460_4	ttattggtcattccaatcttctacaagctgaagatatctacagtggcagagcttgatggagatttcggtcgtaatttgtgggatctctggaggttgcctggtcgcggtcgtgatcgagac
494460_5	gtcgcggtcgtgatcgagacaaccggattgttaagtggaacgaggctttgcaggatgttctcagcagaaacgccttggtattgccagaaactggcaaggaagacgatttcttgtctacga
494460_8	tggagtgcaatgacaacgaaactcgtattgttggagtcgtcgggatgcctggaatcggaaaaacctatctcgccaggaaactcttcgtcaagcttaagaagaagatcaaccattgtgtgt
494460_9	gaagatcaaccattgtgtgtttatcgagttcgagcgtgagaagtcagaggagcaaggatcagagtggctagagaagaggcttgtggaaagtttactggatattaaaaattgcactgatac
494475_10	ttgaataatcttcaaatagatagtgttgaagaaccatacaaaactcataagggtctgctgcgcgaacgcaaagttcttgtcgttcttgatgatgttagtgaaagggaacaaatatatgct
494475_12	gtccttattgaagggtcttgttcatgacacttacgtggtccgacagttaaaccacagagacggtttacaactttttcgctatcatgcctttcatgatgatcaagccattgctcccaaggt
494475_13	caagccattgctcccaaggtggatttcatgaagctttctgatgagttcgtgcattatgccagaggccatccactagctctcaaaatattgggtagagagctttatgagaaaaatatgaag
494475_17	ttgatcttagagcatccactcaggtgcaagacataattaatgtacaacagaaaacaatgggagctgccgatgtcagaggtattttcctagatttgtctgaagtgaagggtgaaacaagct
494475_18	agtgaagggtgaaacaagcttagaccgtgaacacttcaaaaatatgcgcaatctctggtatctcaagttctataattctcattgtcctcaagaatgtaaaaccaacaataagataaacat
494475_19	accaacaataagataaacatgcctgatggacttgagctaccattgaaagaggtccgatgccttcactggctgaaattcccattggaggaacttccaaacgattttgacccgattaatctc
494475_20	attttgacccgattaatctcgtcgaccttaagctgacatacagtgagattgaacgactttgggagggtgttaaggatacaccagtcttaaaatgggttgatctcaatcactcaagtaagt
494475_21	tctcaatcactcaagtaagttgtgcagcttgtcaggattatcaaaggctcaaaatcttcaaagactgaaccttgaaggctgcacaagtcttgaatcccttcgaaatgtgaatttgatgtc
494475_22	cgaaatgtgaatttgatgtctttgaaaactctcaccctcagcaactgctcaaatttcaaggaatttccattgattccagaaaatctagaagctttatacttggacggaacagcgataagt
494475_23	tggacggaacagcgataagtcaacttcctgacaacgtggtgaacctcaagagactcgtcttattgaatatgaaggactgcaaaatgctggagactatttctacctgtcttggtgagttga
494475_24	tacctgtcttggtgagttgaaagctcttcaaaaactggtactctctggttgtttaaagctcaaggaatttccagaaatcaacaagagctctttaaaatttttacttctggatgggacatc
494475_25	ttacttctggatgggacatccatcaaaacgatgccgcagttacattcagtgcaatatttatgcttaagcagaaatgatcatatcagctacctacgggttggcatcaatcaactttctcag
494475_26	gcatcaatcaactttctcagttaacacggctggatttgaagtattgtacgaagcttacatatgttccagaattgccaccaaccctccagtacttagatgcacacggctgtagctcactga
494475_27	acacggctgtagctcactgaagaatgttgcaacaccactggcccgtatcgtgtcaaccgtgcagaaccattgcactttcaacttcaccaactgtggtaacctggagcaagctgcaaagga
494475_28	ctggagcaagctgcaaaggaggaaatcacatcatatgctcaaaggaaatgccagttacttccagatgctcgtaaacactacaatgagggtcttagttcagaggctttgtttagcacttgc
494475_29	aggctttgtttagcacttgctttcctggatgtgaggtgccttcgtggttttgtcatgaagcagttggatctctattacaacgaaaactgctcccacattggcatgacgagaggctttctg
494475_30	gcatgacgagaggctttctggaatagctctatgtgctgtagtctcatttcttgaaggccaagatcaaatcagctgcttctcggtgacatgcacctttaaaataaaagctgaagacaattc
494475_31	ataaaagctgaagacaattcttgggtcccctttacttgcccagtaggaatttggactagagagggagacgagaaagacaagattgagtcagatcatgtttttatagcttacattagttgc
494475_32	ttatagcttacattagttgcccaaatacaataaggcgtctcgaagaccagaactctgataaatgcaattttactgaagcctctctcgagtttactgtgacaagtggtataggagtattca
494475_33	aagtggtataggagtattcaaggtgttgaagtgcggattgagtttggtgtatgaaaatgataaaaacaaaaacagttctcttgaggcaaagtatgatgttcccgttgaagtgagctttca
494475_34	cccgttgaagtgagctttcaagaaccaggacacgggataatggaggaggaaagaaatataaacaaaagaagaagtgacgatagacgaccaaaaaagaagcgaaaaacaagaagggatgct
494475_35	ataaacaaaagaagaagtgacgatagacgaccaaaaaagaagcgaaaaacaagaagggatgctattacccaccgtcactcaaacttgtggtgcaggtgtaactccaagaatggaagataa
494475_4	gttgctattcctatcttctacaagttggatccatctactgttagaggtgttagaggacagttcggtgatgcttttagggatcttgaggaacgtgatgtgttgaagaagaaagagtggaaa
494475_5	tgaagaagaaagagtggaaaaaagctttgaaatgggttcctgacttaattggcataactgttcataataaaagtcctgagagtgaaatacttaacgaaatcgttagggaggttaagaaag
494475_9	gttttcgaggtatgcgttaatcgatcaaatccgtggaaagtcaaataacttcaggttagagtgcttgcctacattgcttttagagaaattactaccggagttgaataatcttcaaataga
496910_1	atgaacgattgggctagtttgggattaggttctattgggggagctgtgttttccgagctcttgaaacttgtgattgaagaagcaaaaaaggtcaaagctttcaaacccttgtccaaagat
496910_10	gtgacttctcggtttgactttccgagttttggttccagttatcatttgaaacctttggaagatgaagatgccaggtcccttctcattcattgggcatcgcgaccttctaatgcgtctcca
496910_11	gaccttctaatgcgtctccagatgagtacgaagatctcctcaagaagatattgaaacgttgcaatggattcccaatcgtaattgaagtagtcggcgtttcactcaaaggacaatctctaa
496910_12	actcaaaggacaatctctaaatacatggaaaggtcaggtggaaagctggtcagaaggggaaagaattctaggtaatcctcatccaactgtgctagaatgtttgcagcctagctttgatgc
496910_13	ttgcagcctagctttgatgccctggaaaccaaccttaaagagtgtttctcggacatgggctcgtttcttgaggaacaaaagatacgtgcttcagtaataattgacatgtgggtggaatta
496910_14	ttgacatgtgggtggaattatacggtaaaggtagtagtatcttgtatatgaagtaccttgaagaccttgcgtcccagaatctgcttaaacttgttcctctcggcagaaatgagcacgaag
496910_15	cggcagaaatgagcacgaagacggtttctacaatgatttcttagtcactcaacatgatatccttagggaattggctatccgtcaaagcgaattaacggaaaacatagaaagaaaaagact
496910_16	aacatagaaagaaaaagactaaatttggagataagagagaatacatttccagactggtgtttgaatactattagtgcctctttattgtctatctctacggatgatttgttctcatcgaat
496910_17	atgatttgttctcatcgaattggttggaaatggattgccccaatgttgaggctttagttcttaatctctcttcaccagactatgaattgccaagcttcattgctggaatgaagaagctaa
496910_18	tgctggaatgaagaagctaaaggttctgacaatcacaaatcacggtttttatccagcaagattgagcaatttctcgtgtctcagctcattaccaaacctgaaacggattagattggagaa
496910_19	aaacggattagattggagaaagtttcagtcactttgctggacattccccgattgcaactaggcagtcttaagaagctatctttggtcatgtgtagtttcggtgaggttttctatgagact
496910_2	tcaaacccttgtccaaagatctcgtatcaacaatggagagattgtttccgttaactcaaaagattgattcgatgcaaaaagagcttgactttggtgtaaaggaacttaaggaattgaggg
496910_20	gtgaggttttctatgagactgaagaaatagatgtctctaaagcactatcgaatttacaagagattgacatagactattgctatgatcttgatgagttaccttattgggtctctgaagttg
496910_21	ttattgggtctctgaagttgtttcattgaagacccttagcatcacaaactgtaataagctctctacacttccagaagatatgggcaacttgagtaaactggaaatgttgaggttgtgttc
496910_22	gaaatgttgaggttgtgttcttgtaataatctctctgagctgcctgaagcgactgagagactcagcaacttgcggtttctggatatttctcattgcttaggattgagaaagttgcctcaa
496910_23	gattgagaaagttgcctcaagagattggcaaactagagaagctgaaaaagatctggatgaggaagtattcgggatgcaaattgccggattcagtgacgaatctagagaatttggaggtca
496910_24	tctagagaatttggaggtcaaatgcgatgaagaaactggatccttgtgggaaatgttgaagccaaacatgataaatttgagagttcacaaggaggaaacagagcataacctgaactggct
496910_25	gaggtcaaatgcgatgaagaaactggatccttgtgggaaatgttgaagccaaacatgataaatttgagagttcacaaggaggaaacagagcataacctgaactggcttcaaacgttttaa
496910_3	ggaacttaaggaattgagggatacgattgaaagagctggtgtagctgttcgaaagtttccaagcgtcaagtggtacgagaaatctaaatatactagaaaaattgagagaatcaatgagga
496910_4	attgagagaatcaatgaggatatgcttaagttctgtcagattgatctccagcttcttcagcataggaatcagttgacgttgttgggtttgacgggaaatcttgtgaattcggttgatggt
496910_5	ttgtgaattcggttgatggtttaagtaaaaggatggatcttttgagtgtccatgcgcctgtttttagggatctttgttcggttcccaagcttgataaggttattgttggattggattggc
496910_6	tattgttggattggattggccattgggggagctaaagaagagactccttgacaattccgtggttagtcttgtggtttctgctcctcctggttgcgggaaaacaacgctggttagtcggct
496910_7	acaacgctggttagtcggctttgtgacgatccagatatcaaagggaagttcaagcatatcttctttagtgttgtgtcaagtactcctaactttaaggtcatagtacagaatttactccaa
496910_8	tagtacagaatttactccaacacaacggttatgaagcacttacatttgagaatgattctcaagcagaacttggtttaagaaaactgctagaggaacttaaagaaaatggtcctatattgg
496910_9	agaaaatggtcctatattggttgtcttggatgatgtgtggcggggagcggagtctttacttcagaaatttcaaattaaattaccggattataagattttggtgacttctcggtttgactt
497178_10	ttcagcggccatcaggatattcccgcacttgcaagaagagttgctgcaaaatgtcatggcttgccacttgcacttaatgtcattggcaaagccatggcatgtaaagagactttacaagaa
497178_11	gtaaagagactttacaagaatggtatcttgcgattaatgttctgaattcgcttggccacgagtttccaggtatgaaagaaagaattcttggcgttttgaagttcagttatgatagcttga
497178_12	gttcagttatgatagcttgaagaatggtgaaatcaaatcgtgcttcctatattgttctttgtttcctgaagattttgaaataaagaaggagcagttgatagaatactggatttgcgaagg
497178_13	gaatactggatttgcgaaggctttataaatccgaacagatatgaagatggaggtaccaaccaaggttatgatatatttggcttgttagttcgtgctcatttgttgattgattgtggggtc
497178_14	tgttgattgattgtggggtcggagttaaaatgcatgatgtgatacgtgagatggctctttggataaattctgactacggaaatcaacaaggaacaatttgtgtgaaatctggtgctcatg
497178_15	tgtgaaatctggtgctcatgtacgtctgataccgaatgacatcaattgggagattgtgagacagatgtctttaattcgtactcacattgagcagatatcttgcagtcccaactgccccaa
497178_16	tgcagtcccaactgccccaacctttcaaccctattactctcagtctcaggtagctttgagttggtggatatttcagttggattctttcggtttatgccaaaacttgtggtcttggatctt
497178_17	aacttgtggtcttggatctttctggaaactgggggcttgttggattgccggaagaaatttctaacttaggttccctgcaatatctcaatttatcacgcacacagatagaatcgctaccag
497178_18	acagatagaatcgctaccagctggtctgaagaagttgaggaaactaatctacttgaatctggagtacactgttgcacttgagagtcttgttgggatagcagcaaccttaccaaatctgca
497178_19	gcaaccttaccaaatctgcaagtgttgaaattaatttattccaaagtttgtgttgatgacatattaatggaggaactacagcacttggagcacttgaagattttaacggcaaacatagag
497178_20	ttttaacggcaaacatagaggatgccacgattttggaaaggatacaaggaattgaccgattggcgagtagtattcgacgtttatgtctaagatatatgtcagaacctcgtgtaaaattaa
497178_21	agaacctcgtgtaaaattaaacacggtagctctgggaggtcttcaataccttgcaattgagagctgcaacatatctgagatgaagataaattggaaaagcaaagaaagaagggagctttc
497178_22	aaagaaagaagggagctttcaccaatggtaattcttccatctacaagttctccaggcttcaagcaactctccactgtttttatattcaatttggaagggcaaagggatttgtcatggctg
497178_23	aaagggatttgtcatggctgttatttgctcaaaatctaaagaatctagatgtgggcgattcacgagaaatagaagaaataataaataaggagaaaggaatgagtattaccaaagcgcatc
497178_24	gagtattaccaaagcgcatcgagatattgttcttccctttgggaacctggaatcccttgatctagatagattgcctgaacttaaggaaatctgctggaattttcggactcttcctaacct
497178_25	cttaaggaaatctgctggaattttcggactcttcctaaccttaaagaattctctgtcagatattgtccaaagctacctgaagatatcactaatttaaactttcctctcttcacagtgtga
497178_3	aagtgttgaatcccaattcaatgatatgcttgcggctagagcaactgaaactggaagattgtgtttgtttggatattgctctaatgattgcgtatcaagctacaattatggtgaaaaggt
497178_4:915866_4	tacaattatggtgaaaaggtatcgaagatgttggaagaagttgaagaacttctatctaaaaaagattttgtagaggtggcgcagaaaattatacgtaaggcggagaagaagcatatccaa
497178_5:915866_5	cggagaagaagcatatccaaaccacagtgggtttggatacattggttgaaatggcatgggaaagcgtcatgaacgatgaaataagaaccttgggtctttatggtatggggggagtaggaa
497178_8	gcatagacaatatccttaatagaaagaaatttgtgttgttgttggatgatctctggagcgaaatggatctgaacaagataggagttccacctccaactcgagcaaatggatcgaagattg
497178_9	agcaaatggatcgaagattgtttcaccactcatagaagttgattgtttgtcaccagataaagcatgggaattgtttcgaattacggttggagatgtcatattcagcggccatcaggatat
497514_1	catttaggagttgcacaagataggttgaacgacaagagggtgcttattgttcttgatagcattgatcaatcaatacaactagatgctatcgcaaaagaaactcggtggttcggtcatgga
497514_10	tacttaccgcaagggttgaataatctacctcggaaacttagattaatagaatggagccgtttcccaatgaaatgtttgccttccaatttttgtacgaagtatctagtccatatagatatg
497514_11	atctagtccatatagatatgtggaacagcaaacttgagaacttgtggcaaggaaatcagccccttggaaatctcaagaggatggatttgcgtgagtctaaacacctaaaagagttaccta
497514_12	acacctaaaagagttacctaatctctcaactgccactaaccttgagaacttgactctgtttggatgctcaagtttggcggagctcccctcctctcttggaaaccttcaaaaattgcaaga
497514_13	aaccttcaaaaattgcaagagttgagattacaaggatgctcaacgttagacttacaaggatgctcaaagctagaggctcttcctactaatatcaacttggaatctctcaataaccttgat
497514_14	aatctctcaataaccttgatctcaccgcttgcttactgatcaaaagttttccggagatctccacaaacatcaaggatctcatgctcatgaaaactgcaataaaagaagtgccttcgacga
497514_15	aaaagaagtgccttcgacgatcaagtcatggtctcatcttcgtaacttggaaatgtcatacaatgacaatctcaaggaattcccacatgctctcgatatcatcacaaagctttactttaa
497514_16	atcacaaagctttactttaacgatacagaaatacaagaaattcctctgtgggttaagaaaatctctcgtcttcagacacttgtactaaagggatgcaagaggctggtaacaatcccacaa
497514_17	ggctggtaacaatcccacaactttcagattccttatcaaatgtaatagccataaattgccagtcactggagagacttgatttctcctttcacaatcatccagaaagatatctcaggttta
497514_18	agaaagatatctcaggtttattaattgcttcaagctgaataatgaagcgagagaattcatccagactagtagtagtacctcagcgttcttacccgctagagaagtgcccgcaaacttcac
497514_19	gaagtgcccgcaaacttcacttaccgagctaatgggagtttcataatggtaaatttgaaccaaaggcctctttctacgaccttgagatttaaggcttgcgtcttgctggataaaaaagtt
497514_2	ctcggtggttcggtcatggaagtcggattatcatcacaacacaagaccaacggcttttgaaggcacatggcatcaaccatatttacaaggtggagtttccatcagcatatgaagcttatc
497514_20	tcttgctggataaaaaagttgacaatgacaaggaggaggccgccgctagggaaacaaatgtgtttctgagcatcagggagaaagataaaattggcgtcgatgtttcatgcagacctgcat
497514_21	tgtttcatgcagacctgcatattgctttctcgtgcctcccattttaagagagcatttgctcatctttgagtttgaagctgatgtgacgtgcaacgagcttttattttttttcggcatcca
497514_22	agagagcatttgctcatctttgagtttgaagctgatgtgacgtgcaacgagcttttattttttttcggcatccagggtaacgaagcggtgataaaagaatgtggagtactccaactctaa
497514_3	atcagcatatgaagcttatcagatgttttgtatgtatgcttttgaccaaaacttccctaaagatggtttcgaggagcttgcatggcaagttacaaaacttttaggtaatctacctttggg
497514_4	ttaggtaatctacctttgggactaagagttatgggatcccacttccgaggaatgtctaggcatgagtgggtaaatgcattaccaaggttaaagattcgccttgatgctagtattcaaagc
497514_5	ttgatgctagtattcaaagcattttaaagttcagttacgatgccttatgtgatgaagataaagatttattccttcatatagcctgccttttcaacaatgacggaatggtgaaagattatc
497514_6	cggaatggtgaaagattatcttgctttaagtttcttagatgtgaggcaagggcttcacctcttagctgagaaatctctcatagcattagagattttttctgctgactatacacatataaa
497514_7	gctgactatacacatataaagatgcacaatctattagtgcaattaggtagagacattgtccgtcataagcctgggcaccaatccatttgtgcgcctgggaagcgtcaatttttggttgat
497514_8	agcgtcaatttttggttgatgctagagatatttgtgaagtactcactgataacacgggtagtagaaatgttataggtatacttttcgaggtatataccctatcaggcgaattaaatatca
497514_9	atcaggcgaattaaatatcagtgagagagcttttgaaggaatgtctaacctcaagttcttaagattccatggcccatatgacggccaaagcgataaattgtacttaccgcaagggttgaa
887641_10	agaccatgttccgatgactatagtgccaagttgcagttacaacagcagtttatgctaaaagacaagaaagttcttgttgttcttgatggtgtggaccagtcaatgcaactagatgccatg
887641_11	caatgcaactagatgccatggcaaaagaaacttggtggtttggtcctgggagtcggattattattacaacacaagatcgaaagcttttcagggcacatgggattaaccatatttacaagg
887641_12	gattaaccatatttacaaggttgattttccatcaactgaagaggcccttcaaatcttgtgcaaatatgcttttggtcaaaactcccctacacatggttttgaagaacttgcttgggaagt
887641_13	gaagaacttgcttgggaagttacacaacttgctggtgaacttcctttggctcttgatggtgtggacaagtcaatgcaactagatgccatggtgaaagaaacttggtggtttggtcctggg
887641_14	cttggtggtttggtcctgggagtcggattattattacaacgcaagatcgaaagcttttcaggggatatataaacatgcatgatctgctagtcaaactaggtatagacattgtccgtaaac
887641_15	tatagacattgtccgtaaacagtctcttcgtgagcctggacaacgactatttttggttgatgcacgagaaatttgtgaagtactcaatcttgatgcgaatggcagtagaagtgttatagg
887641_16	ggcagtagaagtgttataggtataaattacaactttggtgaggataggatcaaggaaaagttacatataagtgagagagcctttcaaggaatgtctaatctccaattcttaagattcgaa
887641_17	tccaattcttaagattcgaagggaataacaatacattacatctaccgcacggtttagagtatatatctcgtaaacttcgattactacactggacttattttccgatgacatgtttgcctc
887641_18	tccgatgacatgtttgcctcctattttcaacacggacttccttgttgaactagacatgcgttgcagcaaacttgagaagttgtgggaaggaattaaaccgcttccaaatctcaagcggat
887641_19	cttccaaatctcaagcggatggatttgcgttcgtctctcctcttaaaggagcttcctgacctctcaactgccaccaatcttcaaaaattgaatctgagtggttgctccagcctggtgaag
887641_20	gttgctccagcctggtgaagcccccctccactattgggtataccaaaaatctccgaaagttatatcttggtggatgctcaagtctggtggagctctctttttctattgggaatctcatca
887641_21	ttctattgggaatctcatcaatctaaaagaattggatcttagcagtttatcatgtctagtggagctccctttctcgattggaaatgccaccaacctaaggaaattaaaccttgaccaatg
887641_22	aaattaaaccttgaccaatgctcaagtctggtggagctcccttcctctattgggaatctcatcaatctaaaagaattggatcttagcagtttatcatgtatggtggagctcccttcctct
887641_23	tggtggagctcccttcctctattgggaatctcatcaatctaaaagaattggatcttagcagtttatcatgtctagtggagctcccttcctctattgggaatgccactcctctcgacttat
887641_24	tgccactcctctcgacttattagatctcggtggatgctcaagtctggtggagctccctttttctattgggaatctcatcaatctaaaagtattgaatcttagcagtttatcatgtctagt
887641_25	agcagtttatcatgtctagtggagctccctttctcgattggaaatgccaccaaccttgaggatttaaaccttcgccaatgctcaaatctgaagttgcagactttgaacttacgaggatgc
887641_26	ctttgaacttacgaggatgctctaagctagaggttcttccggccaacatcaaattgggatctctcaggaaattaaaccttcaacattgctcaaatctggtaaagctccccttttctattg
887641_27	aaagctccccttttctattggaaaccttcagaagttgcaaactttgaccttacgaggatgctctaaactagaagatcttccagccaacatcaaattggaatctctttgcttacttgatct
887641_28	tctctttgcttacttgatctcactgattgcttgctgttgaaaaggtttcctgagatctccacaaacgttgaaactctctatctcaaaggaaccacaatagaagaagtcccttcatcaatc
887641_29	aagaagtcccttcatcaatcaaatcttggtctcgtctcacttacttgcatatgtcatacagtgaaaatctcatgaactttcctcatgcttttgacatcatcacaaggctgtacgtgacca
887641_3	aagtttccgaggggaagatgtccgtagagactttcttagtcacattcagatggagtttcaaagaatgggaatcacaccgttcattgataatgagatcaagagaggacaatccatcggtcc
887641_30	cacaaggctgtacgtgaccaatacagagatacaagagcttcccccatgggtcaagaaattctctcatttaagagaactcattctcaagggatgcaaaaagctggtatcactcccacagat
887641_31	ctggtatcactcccacagattccagattccatcacttacatagatgcagaagattgtgagtccctggagaaactagattgctcctttcacgatccagagattcgggtcaactctgctaag
887641_32	ttcgggtcaactctgctaagtgcttcaaactgaatcaagaagccagagacctcatcatccagacaccaactagtaattatgcgatcttacccggcagagaagtgcctgcatacttcactc
887641_33	agtgcctgcatacttcactcaccaatctgctactggaggttccttgacaatcaagctgaacgagaagcctcttcctacatccatgcggtttaaggcttgcattttgctggttcgtaaagg
887641_34	attttgctggttcgtaaaggtgacgatgaaaatggctgctatgttagttgtaaaaaaagtaggcattatttatatccacctttagaagagcatatgtacgtatttgaagtcaaagcagat
887641_35	tatttgaagtcaaagcagatgtgacttccagcgagcttgtctttgagttcaagatcgacagtacgaattggaagataaaagaatgtggggtattccaactctcggagttaggtttttcgt
887641_36	ctcggagttaggtttttcgtcggacgatcatcattcttcgatcctagaagttacggtgagcagagtatcatcaagccgcccatcaggctgtcaccaacgttatggaacgatcaaaaacta
887641_37	gttacggtgagcagagtatcatcaagccgcccatcaggctgtcaccaacgttatggaacgatcaaaaactatatgctgcagccgttatggaacgaccaaaaaccttctttgcaccaatga
887641_6	cggagattttggaaaagtcttcaaaaaaacatgtgccggtaaaacaaaagagcacgttgggagatggagacaagctttggcaaatgtcgccacaatcgctggttaccattcgaccaactg
887641_8	tcgatgggttggttggaatgagagaacatttagagaagatggaaccgttattatgtttagactcagatgaagtgaggctgattgggatttggggtccttctgggattgggaagacgacca
887642_11	ttgttcaagataggctaaaagacaagaaagttcttgttgttcttgatggtgtggacaagtcaatgcaactagatgccatggtgaaagaaacttggtggtttggtcctgggagtcggatta
887642_12	tggtcctgggagtcggattattattacaacgcaagatcgaaagcttttcaggtcacatgggattaaccatatttacaagattgattttccatcaactgaagaggcccttcaaatcttgtg
887642_13	gaggcccttcaaatcttgtgcacatatgcttttggtcaaaactcccctaatgtcgttttgaagaacttgctcaggaagttacacaacttgctgatggagtggatgaaagcactaccaagg
887642_14	ggatgaaagcactaccaaggttaaggaatagccttgatgctaatattcttagcattttgaagttcagctatgatgccttagatgatgaagacaaatatttgtttcttcatatagcatgct
887642_15	gtttcttcatatagcatgcttcttcaatcatgaagagattgagaaagtggaagattatctcgcagagacgttcttggatgtgagtcatcggcttaatgtcttagctgagaaatctctcat
887642_16	ttagctgagaaatctctcatatctttgaataggggatatataaacatgcatgatttgctagtcaaactaggtagagatattgtccgtaaacagtctattcgtgagcctggacaacgccta
887642_17	gtgagcctggacaacgcctatttttggttgatgcacgagaaatttgtgaagtactcaatcttgatgcgaacggtagtagaagtcttatgggcataaatttcaactttggtgaggatagga
887642_18	caactttggtgaggataggatcaaggaaaagttacatataagtgagagagcctttcaaggaatgtctaatctccaattcttaagagtcaaagggaataacaatacaatacatctaccgca
887642_19	aatacaatacatctaccgcacggtttagagtatatatctcgtaaacttcgattactacactggacttattttccgatgacatgtttgcctcctattttcaacacggagtttctggttgaa
887642_20	acacggagtttctggttgaactagacatgtcttacagcaaacttgagaagttgtgggaaggaattaaactcccttcctctattggaaatctcatcaatctaaaagaattggatcttagca
887642_21	aaaagaattggatcttagcagtttatcatgtctagtggagctcccttcctctattgggaatctcatcaatctaaaagaattggatcttagcagtttatcatgtctagtggagctcccttt
887642_22	tgtctagtggagctccctttctcgattggaaatgccaccaaccttgaggttttaaaccttcgccaatgctcaagtctggtaaagctccccttttctattggaaaccttcagaagttgcaa
887642_24	cactgattgcttgctgttgaaaaggtttcctgagatctccacaaacgttgaatttctcaggctcgatggaactgcaatagaagaagtcccttcatcaatcaaatcatggtctcgtctcaa
887642_25	aaatcatggtctcgtctcaatgaggtggatatgtcatacagtgaaaatctcaagaactttcctcatgcttttgacatcatcacagagctgcacatgaccaatacagaaatacaagagttt
887642_26	atacagaaatacaagagtttcccccatgggtcaagaaattctctcgtttaacagtactcatactcaagggatgcaaaaagctggtatcactcccacagattccagattccatcacttaca
887642_27	tccagattccatcacttacatatatgccgaagattgtgagtccctggagagactagattgctcctttcacaatccaaatatttgcctcaaatttgctaagtgcttcaaactgaatcaaga
887642_28	tgcttcaaactgaatcaagaagccagagacctcatcatccagacaccaactagtaattatgcggtcttacccggcagagaagtgcctgcatacttcactcaccaatctactactggaggt
887642_29	accaatctactactggaggttccttgacaatcaagctgaacgagaagcctcttcctacatccatgcggtttaaggcttgcattttgctggttcataaaggtgacaatgaggctcgtgatg
887642_3	aagttttcgaggggaatatgtccgtagagactttcttagtcacattcagatggagtttcaaagaatgggaatcacaccattcattgataatgagatcgagagaggacaatccatcggtcc
887642_30	tgacaatgaggctcgtgatgataaaaactggatggatgaaaatgtctacattgttagttgtaacgaaagtacgcattatttatatccagttttagcagagcatgtgtacgtatttgaagt
887642_31	catgtgtacgtatttgaagtcgaagcagatgtgacttccagcgagcttgtctttgagttcaagatcagcagctgtcaccaacgtacactacaagaaacctttactaaaaagttaggtttt
887642_32	ttactaaaaagttaggtttttcgtcggacgatcatcattcttcgatcctagaagttacggtgaacagagtatcgtcaagctgcccatcaggctgtcaccaacgttatggaacgaccaaaa
887642_33	gttacggtgaacagagtatcgtcaagctgcccatcaggctgtcaccaacgttatggaacgaccaaaaactatatgctgcagccgttatggaacgaccaaaaaccttctttgcaccaatga
887642_5	ttgacgaattggcggagattatgaagtgcagggacgaattgggtcaaacagttttggctgttttctataaagtggatccatctgatgtaaagaagctgaccggagattttggaaaagtct
887642_7	ggttaccattcgaccaactgggataatgaagcggccatgattaaaaaaatcgctactgatatttcgaacttgttgaataattcttcatcatcaagtgatttcgatgggttggttggaatg
887642_9:887641_9	tgggattgggaagacgaccatcgccagagttatatacaacaaactctccggcagttttcaactgagtgtctttatggaatctatcgaagcaaaatatacaagaccatgttccgatgacta
887643_10	agaccatgttccgatgactatagtgccaagttgcagttacaacagcagtttatgtctcaaataaccaaccagagtgatatgaagatttctcatttaggctcgtattttcgaggaatgtct
887643_11	cgtattttcgaggaatgtctaagctggagtggacgaaagcactaccaaggttaaggagtagccttgacgctgatattcttagcattttgaagttcagctatgatgccttagatgacgaag
887643_12	tgatgccttagatgacgaagacaaatatttgtttcttcatatagcttgcttcttcaatcgtgaatggattgtgaaagtggaagagtatcttgcagagacgttcttggatgtgagtcatcg
887643_13	ttcttggatgtgagtcatcggcttaatggcttagctgaaaaatcgctcatatctttgaatgggggatatataaacatgcatgatctgctagtcaaactaggtatagacattgtccgtaaa
887643_14	gtatagacattgtccgtaaacagtctcttcgtgagcctggacaacgactatttttggttgatgcacgagaaatttgtgaagtactcaatcttgatgcgaatggcagtagaagtgttatgg
887643_15	tggcagtagaagtgttatgggcataaatttcaactttggtgaggataggatcaaggaaaagttacatataagtgagagagcctttcaaggaatgtctaatctccaattcttaagagtcaa
887643_16	ctccaattcttaagagtcaaagggaataacaatacaatacatctaccgcacggtttagagtatatatctcgtaaacttcgattactacaatggacttattttccgatgacatgtttgcct
887643_17	ttccgatgacatgtttgcctcctattttcaacacggagtttctggttgaactagtcatgccttacagcaaacttgagaagttgtgggaaggaattaaactcccttcctctattgggaatg
887643_18	cccttcctctattgggaatgccactaatctcgagttattagatctcggtggatgctcaagtctggtggagctcccttcctctattgggaatctcatcaatctaaaagaattgcatcttag
887643_19	ctaaaagaattgcatcttagcagtttatcaagtctggtggagctcccttcctctattgggaatctcatcaatctaaaagaattggatcttagcagtttatcatgtctagtggagctccct
887643_20	catgtctagtggagctccctttctggattggaaatgccaccaaccttgaggttttaaaccttgaccaatgctcaagtctggtaaagctccccttttctattggaaaccttcagaagttgc
887643_21	tggaaaccttcagaagttgcaaactttgaccttacgaggatgctctaagctagaagatcttccagccaacatcaaattgggatctctcggcgaacttgatctcactgattgcttgctgtt
887643_22	ctcactgattgcttgctgttgaaaaggtttcctttatcaatcaaatcatggtctcgtctcaatgaggtggatatgtcatacactgaaaatctcaagaactttcctcatgcttttgacatc
887643_23	ttcctcatgcttttgacatcatcacaggcctgcacatgaccaatacagaaatacaagaggttcccccatgggtcaagaaattctctcgtttaacagtactcatactcaagggatgcaaaa
887643_24	catactcaagggatgcaaaaagctagtatcactcccacagattccagattccatctcttacatagatgcacaagattgtgagtccctggagagagtagattgctcctttcacaatccaaa
887643_25	tgctcctttcacaatccaaagatttggctcatattttctaagtgcttcaaactgaatcaagaagccagagacctcatcatccagacaccaactagtagatctgcggtcttacccggcaga
887643_26	ctgcggtcttacccggcagagaagtgcctgcatacttcactcaccaatctactactggaggttccttgacaatcaagctgaacgagaagcctcttcctacatccatgcggtttaaggctt
887643_27	atccatgcggtttaaggcttgcattttgctggttcataaaggtgacaatgaggctcgtgatgataaaaactggatggatgaaaattgctacattgttagttgtaaaaaaagtaagcatta
887643_28	tgtaaaaaaagtaagcattatttatatccagttttagcagagcatgtgtacgtatttgaagtcgaagcagatgtgacttccagcgggcttgtctttgagttcaagatcaggagtaagaat
887643_29	tacgtatttgaagtcgaagcagatgtgacttccagcgggcttgtctttgagttcaagatcaggagtaagaattggaagataaaagaatgtggggtattccaactctcggaggttccttga
887643_4	agaggacaatccatcggtcccgaactcattagagcaattagagaatccaagatcgcaattatcttgctctcaagaaactacgcttcttcgagttggtgtcttgacgaattggcggagatt
887643_8	ttgatgggttggttgggatgactgctcatttgaagaagatggaaccattgttatgcctaggctcagatgaagtgaggatgattgggatttggggtccttctgggattggaaagacgacca
887643_9	tgggattggaaagacgaccattgctagagttgtatacaacaaactctccaacagtttccaactgagtgtctttatggaatctatcgaagcaaaatatacaagaccatgttccgatgacta
887645_10	agaccatgttccgatgactatagtgccaagttgcagttacaacagcagtttatgtctcaaataaccaaccagagtggtatgaagatttctcatttaggtgttgttcaagataggctaaaa
887645_12	tggtcctgggagtcagattatcatcacagcacaagatcgaaagatttttagggaacatgggattaaccatatatacaaggtgggttttccatcaactgatgaggcccttcaaatcttgtg
887645_13	gaggcccttcaaatcttgtgcacatatgcttttggtcaaaaatcccctaaacatggttttgaagaacttgcttgggaagttacacatcttgctggtgaactccctttgggtttaagggtt
887645_14	tccctttgggtttaagggttatgggctcttattttcggggaatgtctaagctggagtggacgaaagcactaccaaggttaaggagtagccttgacgctgatattcttagcattttgaagt
887645_15	tattcttagcattttgaagttcagctatgatgccttagatgacgaagacaaatatttgtttcttcatatagcttgcttcttcaattataaaaggattgggagagtggaagagtatcttgc
887645_16	agagtggaagagtatcttgcagagacgttcttggatgtgagtcatcggcttaatggcttagctgaaaaatcgctcatatctatgaacgacggagtgataatcatgcatgatctgctagtc
887645_17	tcatgcatgatctgctagtcaaactaggtatagacattgtccgtaaacagtctcttcgtgagcctggacaacgactatttttggttgatgcacgagaaatttgtgaagtactcaatcttg
887645_18	ttgtgaagtactcaatcttgatgcgaatggcagtagaagtgttataggtataaattacaactttggtgggaataggatcaaggaaaagttacatctaagtgagagagcctttcaaggaat
887645_19	gagagagcctttcaaggaatgtctaatctccaattcttaagagtcaaagggaataacaatacaatacatctaccgcacggtttagagtatatatctcgtaaacttcgattactggactgg
887645_20	aacttcgattactggactggacttattttccgatgacatgtttgcctcctattttcaacacggacttccttgttgaactagacatgcgttgcagcaaacttgagaagttgtgggaaggaa
887645_21	tgagaagttgtgggaaggaattaaaccgcttccaaatctcaagcggatggatttgagttcgtctctcctcttaaaggagcttcctgatctctcaactgccaccaatcttcggacattgaa
887645_22	accaatcttcggacattgaatcttcgttattgctcaagtctgatgaatctcccttcctctattgggaatgccactaatctcgagttattatatctcggtggatgctcaagtctggtggag
887645_23	gatgctcaagtctggtggagctcccttcctctattgggaatctcatcaatctaaaagaattggatcttagcagtttatcatgtctagtggagctccctttctcgattgggaatctcatca
887645_24	ctcgattgggaatctcatcaatctaaaagtattgaatcttagcagtttatcatgtctagtggagctccctttctcgattggaaatgccaccaaccttgaggttttaaaccttcgccaatg
887645_25	gttttaaaccttcgccaatgctcaaatctggtaaagctccctttctcgattggaaaccttcagaagttgcagactttgaacttacgaggatgctctaagctagaggttcttccggccaac
887645_26	tagaggttcttccggccaacatcaaattgggatctctctggtcacttgatctcactgattgcatactgttgaaaaggtttcctgagatctccacaaacgttggatttatctggctcatag
887645_27	tggatttatctggctcataggaaccacaatagaagaagtcccttcatcaatcaaatcatggtctcgtcccaatgaggtgcatatgtcatacagtgaaaatctcaagaactttcctcatgc
887645_28	ctcaagaactttcctcatgcttttgacatcatcacacggctgcaagtgaccaatacagaaatacaagaggttcccccatgggtcaacaaattctctcgtttaacagtactcaaactcaag
887645_29	taacagtactcaaactcaagggatgcaaaaagctggtatcactcccacagattccagattccatctctgacatagatgcagaagattgtgagtccctggagagactagattgctcctttc
887645_30	gagactagattgctcctttcacaatccaaatatttggctcaaatttgctaagtgcttcaaactgaatcaagaagccagagacctcatcatccagacaccaactagtaaatctgcggtctt
887645_31	actagtaaatctgcggtcttacccggcagagaagtgcctgcatacttcactcaccaatctactactggaggttccttgacaatcaagctgaacgagaagcctcttcctacatccatgcgg
887645_32	ctcttcctacatccatgcggtttaaggcttgcattttgctggttcataaaggtgacaatgaggaaaactggatggataaaaatgactgctatgttttttgtaaaaaaagtaggcaacatt
887645_33	taaaaaaagtaggcaacatttatatccagttttagaagagcatgtgtacgtatttgaagtcgaagcagatgtgacttccagcgagcttgtctttgagttcaagatcaggagtaagaattg
887645_34	tacgtatttgaagtcgaagcagatgtgacttccagcgagcttgtctttgagttcaagatcaggagtaagaattggaagataaaagaatgtggggtatttcaactctcggagcttccttga
887645_4	agaggacaatccatcggtcccgaactcattcgagcaattagagaatccaagatcgcaattatcttgctgtcaagaaactacgcttcttcgagctggtgtcttgacgaattggcggagatt
887745_1	gactcggcagttggtacaaacatatccgtagcggatgtgcgggcaaaacgttgtgtccaacaaggtaataaccggtgcttcatccaagacttccacgtagcgtttaatgagaagggatta
887745_10	tttctagacacaacaaacttaaccgttgatgttaatcctaaggcctttgagaatatgtataatcttagactgttgaagatctacagttcaaactctgaaagtgctcaagaattccatctt
887745_11	gtgctcaagaattccatcttcccaagagactccgctctttgccttatgagctcaggctacttcactgggaaaagtatccgttgcgatcgttgcctgaagactttgatcctagacaccttg
887745_12	ctttgatcctagacaccttgttgaactcaatatgccttatagtcagcttcagaatctctgggaaggaaccaagagtctggtgaagttgaagataataaatcttagccattctcagaaact
887745_13	cttagccattctcagaaactagttgaagttgatgtacttatgaaagcttgtagtattgagcaaatagatcttcaaggttgtacaagcttggagagcatcccacacattgatcagctaaag
887745_14	cacacattgatcagctaaagaatcttcaacttctaaatctttctggttgcacgagactcaaacgtaaagagattctagaggaaataaaaagacttgatccagaaggcggcttaagagaaa
887745_15	ctagaggaaataaaaagacttgatccagaaggcggcttaagagaaacaaaatttgaatcaatggtgttctccacgttagtagagctggaacctgaggataacacagagagcttttcataa
887745_2	cgtttaatgagaagggattatacgtattacgggaagaatatttgatcgacaaactaagagagaaaagagttcttgttgttcttgatgatgtgcgcaatccaatggatgctgagtctttcc
887745_3	aatggatgctgagtctttcctaggaggatttgatcattgttttggtcccgaaagtttaataatcgtaacatcccgagataaacaagttcttcatcagtgtcaggttgatagtatttacga
887745_4	caggttgatagtatttacgagataccggctttaaacaggaaggaggctcaacggttattcacacggtttgcgttttcagaaaaagaaccaagtgatagtaatcgtgtagaagtgtcaaag
887745_5	atcgtgtagaagtgtcaaagaaggtcgttgagtatgctaatgggaatcctttagctctctgtctctatggcagagagctggggaagaagaaaccggaagaaatggtggccgaattcgaga
887745_6	aatggtggccgaattcgagatgattaagcaatgtcctccacaggagattatgcatgtgttcaagagcagttatgatgtgctcagtgaagatgagaggagcatattcttagacattgcttg
887745_7	atattcttagacattgcttgtttctttaacggtgaaaacctcgattatgtcattcgtatacttgaagggtgtggtttcttcccacacgttggtattgaacatctcgtagaacggtcttta
887745_8	atctcgtagaacggtctttattgatgatatcgaagaacaacaaagttgagatgcaatttttgattcaggatgttgctcggaatatcgtcaatgaagaaaaaaatcaaatcgcaaggcatc
887745_9	aaatcaaatcgcaaggcatcgcagattgtgggagccttcaagcattaaatcatttctaaaagaaaataaacctaagggcactgaagttattgaaggaatttttctagacacaacaaactt
887980_1	tttctgtttgaacaatattctaatagtttccagttgagagcaatcatggtcaatattaaagaaagctatcgacaacttggtcttgatgagaaaagtgcacaattgaaactacagagtcat
887980_2	aattgaaactacagagtcatatgttgtctgagatgctcaaccaaaaagatatcatggttcctaatttaggagtcgcacaagaaaggttgaaagacaaggaaatatttctcgttcttgatg
887980_3	aatatttctcgttcttgatgatgttgatcggttagaacaactggatgccttggcaaaagaaactcggtggtttggtcctcgaagtcggattatcatcacaacacaagatctaagagtttt
887980_4	acacaagatctaagagttttagaggcacatgggatcaaccatatttataaagtggattttccatcaactcatgaggcttttcaaatggtctgtatatatgcttttggtcagaagaaccct
887980_5	cttttggtcagaagaaccctgaatatgatttcacagaacttgtttgggaagttgcaaatcttgctagtcaacttcctctaggactaaaggttatgggctcccacttcaagagaaaatcca
887980_6	cttcctctaggactaaaggttatgggctcccacttcaagagaaaatccaagcaagagtggaaaaatgctctaccaagtttgaagaatcgccttcacgcggatattgtgagtgttttaaag
888440_1	atgttggcctccgctactttctccgtcgaactacctccgcagcatcaagttttcatgaattttcgagggaagcaattgcggaagggttttgtcagccatctagagaaggccttgaaaagg
888440_10	atgtcgcctaaatccttgaaggcacacctgctcagtatgaaatctcttattgttcttgataatgtgagtgacaagaaacagatcaaggatcttctcgaggaagatgactggattaagata
888440_11	aagatgactggattaagataggtagcagaattattttcacgacaagcgacatctcagtgatcgaggggatggtcgatgacacatatgaggtccaaagattgactggcagagacagctttg
888440_12	gactggcagagacagctttgactacttcagccattttgcctttaattttaaacttcctactccggagggtaatttcattaatctttctagattgtttgtggattatgccaaaggaaaccc
888440_13	gattatgccaaaggaaacccattagttctcaagatattgggtgtcgagcttagtggaaaaaaagagaaatactggacagataagcttcgcgagttggcagaaagtcccattaagaagtta
888440_14	aaagtcccattaagaagttacaagatgtcttgcggattagctatgatggactaggtcagcttcaaaaagatgtgtttctcgatgtcgcgtgtttctttagatcaggggatgattattacg
888440_15	atcaggggatgattattacgtgaggtgtttagtggagtcttgtgacactgagcccattgatggtgtgagtgaaataaaggatcttgccagtaaattcttgataaacatttctggcgggcg
888440_16	ataaacatttctggcgggcgaatggagatgcatgatttactgtatacatttggcaaggaacttggttcacaatcacaagggttgcgtaggctgtggaaccatatactcattgttggtgcg
888440_17	atatactcattgttggtgcgctgaagaaaagagcgggagcagacagtgtgagaggtatttttctcgacatgtttgaactgaagaaggaacttcctttggaaaaatgtaccttcactgaga
888440_18	aaaatgtaccttcactgagatgcgtaatcttaggtacctcaaattctatagttctcgttgtcatcaggaaggcgaagctgactgcaaaataaacttccctgagggagttgagttttcttt
888440_19	gagggagttgagttttctttggatgaagtacgatatctttattggctaaaattccctttggagaaacttccaaaagacttcaaccccaagaatcttaccgaccttaacctgccttacagc
888440_2	tagagaaggccttgaaaagggatggaatcaacgcctttatcgacgaagatgaaactagaggtaatgatctcagcatcctcttttccagaattgatgagtcgaggatcgcgctcgcgatct
888440_20	accttaacctgccttacagcgagattgaagaggtctgggagggtcttaaggatacaccaaagttgaagtgggttgatcttagccactcaagcaagttatgtaatctaacagggttgctaa
888440_21	taatctaacagggttgctaaatgctaaaagtctccaaagattgaatcttgaaggctgcacgagtttggaggagttgcctagtgagatgaaaagtttggagaaccttgttttcctcaacat
888440_22	aaccttgttttcctcaacatgagaggatgcacgagtctccgggttcttccgcatatgaatctgatctctatgaaaactctcatccttaccaactgctcaagccttgaggaattccaggtg
888440_23	gccttgaggaattccaggtgatttcagataatatagaaactctatacttagatggaactgcaattgttcaacttcctccaaacatggtgaagctccagagactgattgtattgaacttga
888440_24	actgattgtattgaacttgaaagactgcaaaatgttgagggcagttccacaatgcctggggaggctgaaagctctgcaagaactggtgctatctggttgttcaaccctcaagacttttcc
888440_25	tcaaccctcaagacttttccagttcccattgaaaacatgaaatgtttgcagattttattgctggacgggacagaaattaaagaaatcccaaagatattgcagtacaatagctcaaaagtg
888440_26	agtacaatagctcaaaagtggaagatctacgcgaattaagacgtggtgtgaaaggcctatcctcattgcgacgtctatgcttaagtaggaatggtatgatcagcaatctgcaaatcgaca
888440_27	cagcaatctgcaaatcgacatcagtcagctatatcatctgaaatggcttgacctgaagtactgcaagaatctcacatcaatttcattgcttccaccaaatctagagattttagatgcaca
888440_28	ctagagattttagatgcacatggctgcgagaaactgaaaacagttgcctcccccatggcccttcccaagcttatggagcaggttcggtctaaattcattttcaccaactgcaacaaactg
888440_29	tcaccaactgcaacaaactggaacaagttgcaaagaatagcatcacattgtatgctcaaaggaaatgccagctagatgcacttagatgctataaagagggaactgtttcagaagctttgc
888440_3	gaggatcgcgctcgcgatcttctcgagcatgtatacggagtcaaattggtgtttagacgagctggtgaaaataaaggagtgcgttgacttgggcaaacttgttgtaattcccatcttcta
888440_30	aactgtttcagaagctttgctcatcacttgttttccaggaagtgaagtaccttcatggttcaaccatcaaacattcggatccaaactaaagcttaagttcccgccacattggtgtgacaa
888440_31	ccgccacattggtgtgacaacgggctttcaacattagttttatgcgctgttgtcaaattcccccgggatgaaatcaaccgtttctcaatagattgcacttgtgagttcaaaaacgaggtt
888440_32	gtgagttcaaaaacgaggttgagacatgtatacgtttcagttgcactcttggtggaggttggatcgaatcacggaagattgattcggaccatgtgtttataggttacaccagttcctcac
888440_33	aggttacaccagttcctcacacataacaaaacatctagaagggtcattgaagtcgcaagaacatcataaatatgttcctactgaggcttcaatcgaatttacagtgagacatggagcagg
888440_34	acagtgagacatggagcaggtgagattgtgaattgtggtttaagtttggtgtacgaggaaccaaaccatgtcgttgttgaagggaattgtaatggaacttcttcaagaagagaggtgtcc
888440_35	cttcaagaagagaggtgtccgttggagagagcatattgagctttgctgctgggtatttgtccaatgttttaaggtttatgtggctaggtgttgttttctttatggtttatgggtttgcta
888440_36	tccgttggagagagcatattgagctttgctgctgggtatttgtccaatgttttaaggtttatgtggctaggtgttgttttctttatggtttatgggtttgctagattttttgttagataa
888440_4	gttgtaattcccatcttctacaaggtggaaacagacgatgtgaaaaatctaaagggagtctttggtgacaagttttgggaattggttaagacatgtaatggtgaaaagctcgataagtgg
888440_5	gtgaaaagctcgataagtggaaagaagctttaaaggttgtcacaaacaagatgggcttcacgttaggcgaaatgagcaatgaaggtgaatacgttgagaaaattgtaaggcaagtcatag
888440_6	aattgtaaggcaagtcatagaagtgctatctaatgtttcgacggatctgaaaagagaagtccccattgacgacccttctgcaggagaaggagaaacgcctgaagctgctcctgactcgct
888440_7	gaagctgctcctgactcgcttcctcatctgtttggcatcaacacacgacttcagcagttggaagagaagttagattttgagtgcaagagtacgcttattattggtgttgttgggatgccg
888440_8	ttggtgttgttgggatgccgggtattggtaagaccaccctgacgagtatgttgtatgaaaattggcaaggcgggttcctaagccgtgcctttcttcatgatgtcagtcaaatgtcgaaac
888440_9	tgtcagtcaaatgtcgaaacgctacactaaacggcaaatgaggaacattctcatgacggagttgttgaaggaagttgacttgaagcaaaaagtcgctgacatgtcgcctaaatccttgaa
888441_1	atggatttccgtcggaaatgcattgatgcatttgtgaattgcaatgaaattccggatgtaatagatagagttagcgcttccgtggtgattttctccaagagctgcttctcctctacctca
888441_10	ataagagaacaaaatctcctggaactttcaaaggaagtgattgactatgctaatggaaatccattagctctcagatgttacggcagagagcttaagggaaagaaactatcagaaattgag
888441_11	agaaactatcagaaattgagaccacattcctcaaactcaagttacgtactccaaatgagattcatgatttgttcaagagcagctacgaagcacttaatgacaatgagaagaacatttttc
888441_12	caatgagaagaacatttttctggacattgcttgtttcttcgagggagaaaatgttgattatgtgatacaactgcttgaggggtgtggtttttttccacatgttgggattggtgttcttgt
888441_13	gttgggattggtgttcttgtggagaagtgtctgatgactatttcagaaaacagagtgaaaatgcacagaataatccaagactttggccgagaaataagcaatggccaaacagtacagata
888441_14	atggccaaacagtacagatagagaggtgtcgcagactgtgggaacctaggaccatcagattcctacttgaagatgccaaactcgaaacatatggagatcccaaagctacctatacacatg
888441_15	caaagctacctatacacatgctctggggactgaagacattgaaggcatatttctggacatatcaaacttgatatttgatgtgaagcctggtgcttttgaaaatatgctaagccttagata
888441_16	aatatgctaagccttagatacctgaagattttctgttccagttatgaaacctattttggactccgccttccaaaaggacttgagtctctgccttatgagctaagactcctccactgggtg
888441_17	taagactcctccactgggtgaactatcctttacaatccttgccacaagaatttgacccatgtcaccttgttgaactcaatctgtcttatagtcagcttcataaactttggggaggaacta
888441_18	taaactttggggaggaactaagaacctcgagatgctgaagatggtcaggctttgtcattcccagcagctaaatgagattaatgatattggtaaagctcaaaatatcgagctaatagatct
888441_19	aatatcgagctaatagatctccaggggtgttcaaaactgcagagttttccagccatgggtcaattacagcatctacgagttgtaaacctttcaggttgcactgagattagaagctttcca
888441_2	gctgcttctcctctacctcatgcctagacaagctcgtgaggattcttcagtgccagaggaaaaccggccagctggtggttccagtattctacggcattagtccatcaaatttggtggtgc
888441_20	ctgagattagaagctttccagaggtttcaccaaatattgaggaactacatctccagggaactggcatcagagaactaccaatatccactgtgaacctctccccgcatgttaagctgaacc
888441_21	cccgcatgttaagctgaaccgagagctttcgaattttctaacagaattcccaggggtttcagatgctttgaaccatgagcgattaccaagcgtggttgaagcagtcttatcttatcacca
888441_22	gcagtcttatcttatcaccatcttggtaaacttgtttgcctgaatatgaaagattgtgtccatttgagaagtcttcctcaaatggctgacttagaatctctgaaagttcttaatctgtct
888441_23	tgaaagttcttaatctgtctggatgctcagagctcgacgatattcagggtttcccacgaaacctgaaagagttatatattggtggcaccgctgtaaaaaaacttccacagcttccccaaa
888441_24	acttccacagcttccccaaagtctagaagtcttgaatgcacatggctgtgtgtcactcaaagcaattccttttggtttcaatcaccttcctaggtattacacattcagtggttgttctgc
888441_25	acattcagtggttgttctgctctttcaccacaagtgatcacaaaatttttagcaaaagctctggctgatgtagaaggcatagcaagagagtttaagcaggaactcaacgaatctctggct
888441_26	aactcaacgaatctctggctttcagcttcagtgtgccttcacctgcaactaaaaaacccacacttaatctgccagcaggatcttctgcaacgatgcgactggatccttcttctataagca
888441_27	ggatccttcttctataagcacgctcctgggctttgttatatttattgaagttgcaatttcggatgattacgatgaggctattggttttggtgttaggtgtgttcggagatggaaagacaa
888441_28	gttcggagatggaaagacaaggaaggcgtctctagaagtctagaaaaaacttttcattgttggactccaggggaaggttttcacaagtttcaaaaggatcatttgtttgtcttctgtgat
888441_29	atttgtttgtcttctgtgatctcaatttgcatgcgttttctggtaaaggagaggacccagatatattcgctgggctggttgtatttgatttctttcccgtcaacaatcaggagaagcttc
888441_3	tccatcaaatttggtggtgcaggagcatgagtcagcggatcgggtaagagaatggagtagcgcgctccaagaactgaaagcattaccagcccaccagtatagggaggaatgtagcgagtg
888441_30	gttgtatttgatttctttcccgtcaacaatcaggagaagcttctagatgggagctgtacggtgaagagttgtggagtctatttaactaggcgtcgcccggctttgaaatcgatcgactga
888441_4	agggaggaatgtagcgagtgggaacttgtggaagagattgtcaaagatgtgtgtgaaaagttctttcccacgcaacaaattggaatcaacacgagggtgatggagatagaacaattgctt
888441_5	tggagatagaacaattgctttgcaagcaaccatggggtattcgtcgcataggaatttggggtatgcctggcataggcaagacgacacttgctaaaacagtttttgaccaaatctctggag
888441_6	ttttgaccaaatctctggaggctatgaagcttcttgttttatcaaaaactttgacatggcttttcatgagaaggggcttcaccgtttgttggaggaacattttgggaaaattctgaagga
888441_7	tttgggaaaattctgaaggaattgcctcgtgaatccagaaacattacgagatctagcctcccgggagaaaagttaagaaagattagaactttcgttgttcttgatgatgtgcacaattct
888441_8	ttgatgatgtgcacaattctttggttgctgaatcttttctcggagggttccattggtttggcccgggaagcctgataatcataacctccagagataaacaagttttccgccattttcaga
888441_9	agttttccgccattttcagatcaatcatgtgtatgaggttcaaagcttaaatgagaatgaggctctgcagctgttctctcagtgtgcatttggtaaacatataagagaacaaaatctcct
889995_1	atgaatgatgctaaagaagctctcctactcactaacagatgtaaaggtttggagaatgtattcccttctcaaaaccgaactccttggctctataaggaaaggctctgctttggtggtttt
889995_2	ggctctgctttggtggttttaatgatcttactgatttggaggcaacgtgtgttgttgctctcttccacctagaatctggtttggatgtgggagttccttttcttcatgttgaagagatct
889995_3	tcttcatgttgaagagatcttcaacatagctccgtggattcaagatgtcttccaaactcgtatcacaccttgcgtctggatcttctttcatccacctcccaaaatgtacaaaacatttca
889995_4	aaaatgtacaaaacatttcagaatgaggacatcaaatggaaagcccagccagtgaggatgttgaagctaaagggttccgtggaagaggtgaaactcacaacttttaagctgaaaatttca
889995_5	cttttaagctgaaaatttcaaaacttccatggaacctctacctcttccaatacaaagaagatagcagcctctattgtctcactctaggaggctcgaacgagcgacctctcactagaaagc
889995_6	caatacaaagaagatagcagcctctattgtctcactctaggaggctcgaacgagcgacctctcactagaaagccaaaaagtttgcattcgtactctcagatcaagaacttgagcctttga
890225_1	atggcttctccttcttcttcattgtcgttggatccctgtaagcgccagtttgacgtgtttgtgagtttcagaggtgcggacacgcgtaattccttcacctcttatcttgttcagttcctg
890225_10	accgaagaaaatcagatagaagttctcatcggagagcaggagatgtaccggaaaggaagcaggattgttataacaactagagacaagaaactgctgcagaacaatgcggatgcaatatac
890225_11	acaatgcggatgcaatatacgttgttcccagactaaatgacagggaagctatggagcttttctgcctagatgcattttctgacaaactctacccaacagaagaatttctggatctatcaa
890225_12	agaatttctggatctatcaaacaattttgtttattatgcgaaagggcaccctttagccttgaagttgttaggttcaggtctacgtcagaaggaaagaacatactgggtggaaaaatggga
890225_13	tactgggtggaaaaatgggagagattaatggtaatgccagacaaggagattcagaaagtgctaaaaatgagttatgaagcactggatgatgaacagaaaagcatatttcttgacatagca
890225_14	gcatatttcttgacatagcatgttttttcagatcagaaaaagcagatttggtttcgagcatcttgaaatcagaccatgttatgagagaacttgaagataagtgcttggtaaccaaatctt
890225_15	gtgcttggtaaccaaatcttataatcgtcttgagatgcatgatctaatgcatgcaatggggaaggaaattggatatgaatcatccatcaaaagggcaggcaaacgtagcaggttgtggaa
890225_16	aaacgtagcaggttgtggaaccacaaagatattcgcaatgtgctggagcagaaaacgggaactgaatgtgttagaggcatcttctttaacatgtctaatgtcgaaaggatcaagctaagt
890225_17	tcgaaaggatcaagctaagtcctgacgttttcatgaggatgtcgaatctcaaattcctgaagttccacaattctcattgttcccagtggtgtgataacgaccataaaattcaattctcta
890225_18	ccataaaattcaattctctaaagagcttgatcattttccggatgagcttgtgtaccttcattggcaggggtacccttacgaatatctaccatcagaattcaatccagaggaacttgttga
890225_19	aatccagaggaacttgttgatcttagtctacgctatagctacatcaaacaactgtgggaagatgataagaaaacggaaaatttaagatgggtcgacctcagtcagtcaaaagacttgcgg
890225_2	cttatcttgttcagttcctgcagcggaaaggtattgatactttcttcgatgggaaactccggcgaggcaaggacatctctgttgtctttgacaggatcgagcaatcgaaaatgtcgatcg
890225_20	gtcagtcaaaagacttgcggagtttatcaggtttgtccaaggctaaaaatcttgaaagattggacctcgaaggctgtacgagtttggttctgttgggctcatcaatcgaaaagatgaaca
890225_21	atcaatcgaaaagatgaacaaacttatttacctgaacctcagagactgcacaagccttgagagtcttccagagggaatcaatttaaaatctctgaagactctgatcctcagtggctgctc
890225_22	ctgatcctcagtggctgctcaaaccttcaagagtttcaaattatatcagacaatattgaatctctttatttggaaggctcagcaattgaacaagttgttgaacacatcgagagtcttcgc
890225_23	aacacatcgagagtcttcgcaaccttatattgctgaatctcaagaattgtcgcaggttaaagtatcttcccaacgatctttacaagctgaaatctcttcaagaactgattctctctggct
890225_24	agaactgattctctctggctgttcagcgttggagagtcttccaccaatcaaagaggagatggaatgcttagagattttgcttatggatggaacgtccatcaaacagacacctgaaacgat
890225_25	aaacagacacctgaaacgatttgtttgagtaacctcaagatgttttcgttttgtggatctagcatcgaagattccacaggtctacactatgtagatgctcacgggtgtgtttctctggaa
890225_26	acgggtgtgtttctctggaaaaagtcgcagaaccagtgacacttcccctagtaactgataggatgcatactacattcattttcacgaattgcttcaagctaaaccgagctgagcaggaag
890225_27	aaaccgagctgagcaggaagctattgtagctcaggcccaactcaagagtcagttactggcaaggacatctctccagcataacaataagggactagttctagaacctctggttgctgtttg
890225_28	gaacctctggttgctgtttgttttccaggaagtgagataccctcatggttcagccatcagaggatgggatctttgatagaaaccgacctgcttccacactggtgtaacatcttcgaatgg
890225_29	ggtgtaacatcttcgaatggagggaaaagagtaatgagggtactagatgtcatcccactagtgcctcattcgaattctatcttaccgatgaaactgaaaggaaactagaatgctgcaagg
890225_3	gcaatcgaaaatgtcgatcgtcgtcttctcagagaactacgccaactccacctggtgcttggaggagctctggaagataatacagtgcagggagaagtttggccatggggtcttacctgt
890225_30	gaaactagaatgctgcaaggtgataaggtgtggtatgagtttgttatatgctccagatgaaaatgaccgtagtttccagggaatacgggttacagacactgttgagcgtacatctagtga
890225_31	gttgagcgtacatctagtgagcttcttgtgaccattcgaggtcagtcccactcacggattgaagaaagaagaaatggcaaagtaagagatgaaatcctggatatgagtgtttcctacatg
890225_32	cttcttgtgaccattcgaggtcagtcccactcacggattgaagaaagaagaaatggcaaagtaagagatgaaatcctggatatgagtgtttcctacatgataggaggttccgggtcttga
890225_4	ggccatggggtcttacctgtcttctacaaagtcaggaaatctgatgtggagaatcagaaagggacttttggagttcccttcctgagccctaaggagagtttcaagggagatgggcaaaaa
890225_5	tcaagggagatgggcaaaaagttggggcatggaaggaagctctgaagattgcttccaatatcctgggctatgtacttcctgaagaaaggccagagagtgaatttgttgaaaaaatagcca
890225_6	atttgttgaaaaaatagccaaggaaacattcaggatgctgaatgatttgtctccatgtgaactcagtggtttcccggggatcgaatcacgttcaaaggaactggaggagttattgatgtt
890225_7	ctggaggagttattgatgtttgataacaaaaattgtatccgtaccattggggttctcgggatgactggaattggcaagacgactgttgctgatagtgtttataaacgaaattaccgtcag
890225_8	ataaacgaaattaccgtcagtttgatggatattgtttccttgaagacattgaaaatgagtcaaagcggcatggattgcatcatttgcatcaaaaactcctctgtaaattattggatgaag
890225_9	ctgtaaattattggatgaagaaaatgtggatatcagagcacatggaagattaaaagactttcttcggaacaagaagttgtttattgtgctggacaatgtgaccgaagaaaatcagataga
890226_10	tgcgccaaagacgtcattgattttcttcgcatgcggcagacttctggcatggaggctgtcgaggctctcgctggttacctcaaggccatgtgtgaggcgcatggcatcagaccaatggac
890226_11	atggcatcagaccaatggacaatccttttcgcagcctagctgtgacatcatacctaaagtcagcaagtgagatgactagagaaaaagaatgcatattagtcttctcgtgcaatgaaaacc
890226_12	cttctcgtgcaatgaaaaccatgatgtagacgagacatcttttatcgaagccatttcaaaagagttacacaagcgagaggtcaccccgttgatgtataatctactgagcagagagaacct
890226_13	ctactgagcagagagaacctggatgaaaagatgctatacagatctagtgttggtattatgatactttcacatagttatgcttgttctagacaggctcttgatcatctggtggaaatcatg
890226_14	atcatctggtggaaatcatggagcatgggaaagcaagaaaccttgtaattattcctatatattttaaggcaacactttcagacatttgtgggttggaaggcaggtttgaaccaatttatc
890226_15	caggtttgaaccaatttatctgcagtatatggattctgcccagctaagcagagttcagaaatggaaagcggctatggctgaaatagcgtccatcgatggacatgaatgggaaaaagagaa
890226_16	catgaatgggaaaaagagaagcaggttttgcttgccgaggaagttgtaagagacgcatgcttaaacctatattcgaaaaacagcaagaatctgattagcatcttagcatttttaaatcac
890226_17	tcttagcatttttaaatcactcccagccttcaggcgtggaaattgtgggactctggggtatggctggaataggtaagacatccattgccagagaaatttttggaatattagctccgaaat
890226_18	tggaatattagctccgaaatatgatttttgttactttctgcaagacttttatcttatgagtcaaaagaaagggctgagacaaatgcgtgatgatttcttctctaaagtattcagggaaga
890226_19	tctaaagtattcagggaagaaaaactaagtataagtgcttatgatataaaaccgagtttcatgagggattggttccacaagaaaacgattcttcttgttctcgatgacgtgagcgatgcc
890226_2	cagagttttcttctagaagttgctcacttgttatcggaagagaggagggagaaatggatcggattttcaagtcccttggggtttctggtcccgaagatttgagtatttcttttgattcgt
890226_20	tcgatgacgtgagcgatgccagagatgcagaagctgtagttggagggtttggctggttttctcagggacacagaatcatcttaacttctaggagaaaacaagttcttgtacagtgtaagg
890226_21	agttcttgtacagtgtaaggttacagagtcatacaagatccaaaagttatgcgagtttgaatcgttacgtctctgcaaacaatatttaaatgaagaaagtggggtcatcttggagctgat
890226_22	ggggtcatcttggagctgatgagctgcagtagtggcattccattggctctcaaagttttgggtttctctttatcaaagcagcacataaacaatttgaaggaacatctccatagcttgcgg
890226_23	aacatctccatagcttgcggaaaaatcctccaactcagattcaggaagcatttcggagatgctttgatggcctagatgaaaacgaaaagaacatatttttggacctcgcgtgttttttca
890226_24	ggacctcgcgtgttttttcagtggggaggacatagatcatgtggtgaaattacttgatgcttgtgggttttttacatatttgggaatctgtgatctcattgacgagtctctcattagcct
890226_25	gacgagtctctcattagccttttggacaataggatagagatccctattccttttcaagacattggtcgatttattgttcatgaagaagacgaggatccttgcgaacgtagcagattgtgg
890226_26	gcgaacgtagcagattgtgggactctaatgacatcgctgatgttttgagaaacaattcaggaactgaagccattgagggcatcttcctggatgcgtctgacttgacctgtgagttgagtc
890226_27	cttgacctgtgagttgagtcctactgtgtttggtaagatgtataatcttagattgctgaagttctattgttccacctctgagaatgagtgtaagctaaatctacctcaaggcctcgacac
890226_28	ctacctcaaggcctcgacactttgcctgatgaactaaggctacttcactgggagaactaccctctggaatacttgcctcataaatttaatcctgagaaccttgtagagatacacatgcct
890226_29	ttgtagagatacacatgccttatagcaacatggagaagttatgggaaggaaagaaaaatcttgagaagctaaagaatatcaaattgagtcactccagaaagttaactgatatcctgatgt
890226_3	gagtatttcttttgattcgtgggaggcttgcaagacgcgagattttgagcttgataagcataaggttcggagtgaagcgtgtcatggtggtgttactgttgatttaatggatccggacac
890226_30	gttaactgatatcctgatgttatcagaagccctgaaccttgaacatattgatctcgaagggtgtacaagtctgattgatgttagcacatctattcgccatcttgggaagcttgtttcctt
890226_31	cttgggaagcttgtttccttgaatatgaaagactgttcccgtttgcaaactctgccgtccatggtcaatttaacatctctcaagcgccttaatttttctggctgctcagagcttgatgag
890226_32	gctgctcagagcttgatgagatccaggattttgcaccaaacctggaagagttatatctagctgggactgcaattagagaaattccattgtcaatcgagaatctcactgaacttgttacgc
890226_33	tctcactgaacttgttacgctagatctggagaactgcagaaggcttcagaaactgccaatgggaataagtagcctgaaatctattgttgagcttaagctgtctggctgcacaagtcttca
890226_34	aaactgccaatgggaataagtagcctgaaatctattgttgagcttaagctgtctggctgcacaagtcttcagagctttccaaaactcaaggcattagatcgtggtatcatcttagtttga
890226_4	gatttaatggatccggacactactgagctgaaaaagaccgactcgattgatgcatcgacgagtgtgagaaagagttgggcaaggggttcgtccttgtcgagtaagaccgacttggttgat
890226_5	gtaagaccgacttggttgataggatcaagcaggatattgttgtgagattgttgaatctacggtctgttgatgccaatgaaaaatatgaggtccttcgtaagattttcaagctcccaggtg
890226_6	gattttcaagctcccaggtgtctcttctgtaatcgtggatgattctgaggatattatcgtcactgggacagtggatcccattactatacggaaagagcttaaacagcacagacctttact
890226_7	aaacagcacagacctttactagtgctgtctcggcccatgaggagtgacgaatcagatgaagaaggcggtagtgagcaattggatggggagcttctttcttctatggaagaagtatacagt
890226_8	ctatggaagaagtatacagtgacgagacgctttcagaattatggactggggctccttccgcgagttcaaattcatgggattcggattcaggaaacgacatgacaatccttgcaagcaaaa
890226_9	gacaatccttgcaagcaaaatcacaacaacagctctaaacaatgactgggactccttccgtgagtttctgaacaaccgcttggctccgttgactatctcatgcgccaaagacgtcattga
890263_1	atgggttcacctggactacaccaagaaatgaatgatatgagattgtgtgagaagatagcaaaaactctgtttggtcgtggaggtggccttcaaagagttgttctggctggggaagctgga
890263_10	ctgcatcttgcttatcagctgctggaaactgatgatacattgaagaatgccatcgttgattgtttttggcatagcttggacttttttaagcattgcggctgtattaactacaatgaactg
890263_11	gtattaactacaatgaactgattacacagtggatacttgaaggctactttgatcccgttcgatctgttaagaaggcttataaggatggtcatgatatcttgttggagcttataaatcgcg
890263_12	gttggagcttataaatcgcggtatgctgaagatacaagagggatattttgttgtaccagaggtggcaatgaaccaattaactgatctccggcatcatgggttcttaggcagatcgcggct
890263_13	ttcttaggcagatcgcggctccgatttgctacggtttatggtggtgacaaaaacaaaagtctagggaaagtaaaccagatagatgatatgataaaagcagtacaagcaaataaaagagag
890263_14	tacaagcaaataaaagagagaatatttttacaatactggtaagtggaaaccgcctgcgtcgagaaactcctaaggagtactttgagcagccacagatgaaagatcttgaagtacttggtc
890263_15	agatcttgaagtacttggtctttttagtcccacaatgggataccttatccggtctttaagagagctcaagaaactccgagttcttgtgatcaggaactatgatctactgcaaagcatgga
890263_16	gatctactgcaaagcatggaggaccttaaggatctacgaaggctagaggttcttgaagtttttggcgctagctctgtggaaactatctctgatgacttctttgccgcaatgtccgaactc
890263_17	ttgccgcaatgtccgaactccaaagtcttaacctctctggacttcggatcaaatcttcaccttccagcatttctcaactgaaatacctccacagtctcattcttagggactgtctagtgt
890263_18	tcttagggactgtctagtgttggaagatttgccagacatgcagcatttagataggctcgaggttctcgatgtccatggtgcatgcaagctaagaacttgctttggcatgaaaggaaaggc
890263_19	tttggcatgaaaggaaaggcaagcagaaaccgaacattttctcgtcttcaacagcttcagctccttgatttttcagagagcaaactaaaacgtctgccaatatttcatgaccctgcggca
890263_2	ttctggctggggaagctggaaccgggaagacttggttggcaaagatggtaagcgagcatgcaactaaggaaggcatgtgctacttcaccctctggttgcatctcaacaagaggtttgacg
890263_20	tatttcatgaccctgcggcagctgccaatcttcactcactgacgcggctctcattacgcaaatgtagcaatttagtcaaattgcccaatcttcgacccttatcgagtctacaaattctcg
890263_21	atcgagtctacaaattctcgatctttcttgtggtaccagcttagtggaagttgcggcagtatgcttcgagcagaaagaagaactcaaaatgcttaatttttcaggcacgaagttgaccaa
890263_22	tcaggcacgaagttgaccaaattaccttccaccatctctgggctatatagccatcgtcagctcctcctaagggacaattccaacctagaagctctcccaaacatcaagggactcacaagc
890263_23	acatcaagggactcacaagcctcgaagtctttgatgtttctgggtgcactaacttgcataaaatcgagggatcctttgaggagatgttgtacctacgtgaagttaatctctctggcacca
890263_24	agttaatctctctggcaccagaatagaaaccttaccagagttgccagtgaagcacagtctatgttgcccaaagctcgttgttctggcagattcaagaagtttggtacgagataattggag
890263_25	ttggtacgagataattggagccaagtaaaggaagccataacaaaagagatatctgagagtcttagctctcctggtacagtcaatagaatccgagatatctcaaaaagggagtcaggaaga
890263_26	caaaaagggagtcaggaagattgagggagaaacaattacatgaagcttgggcctttgatggtcctgcaacgaaaggtgaccacagggaacatttttacaaaggtcgtatatacaagctta
890263_27	aggtcgtatatacaagcttatctatatgaatgctgtaccatttttcgatactaaaagtcatcagaaagttctagagatccaaggatcacatggcatagatcaagacaaggaaaccttagc
890263_28	caagacaaggaaaccttagctaaagctgagtttgtggcttttgtggacaaaagcaccgaaagtctctcatctatcttcaatgatttgaaatcagtgagaagttgttggctggagatgtgc
890263_29	gttgttggctggagatgtgcggggacatacacaaacttttctctggtgtagatgaggaacgtctgagaaacctggagactatgtccataaagaattttcggttgatggatagtatatgca
890263_3	tctcaacaagaggtttgacgatgtaatgtcgctgtatgagaacatagctttccaaattgaagtgtatgatagagatgagatggaggggaagcaagcggaagacttgttaactgctttaca
890263_30	gttgatggatagtatatgcagtagcagcttcaagaatctgaagaaactaagcttagattgttgcccaagcattaaaacgcttttccctgcattcgagccgcccaccagcctagaagtcct
890263_31	cccaccagcctagaagtcctgaaaataaagttttgtaacaagctggagaaagtgtttgaaaaacaagttgaagtgcggaacctgcacacactgtgtcttcttgagttgcctatgctatca
890263_32	ctgtgtcttcttgagttgcctatgctatcagttattggtgctacactgcctaatctggagatttacaaaaaagacaaatgcccaaagctgaatacttcagaggaaaatctcataagcaga
890263_4	gacttgttaactgctttacaggagaaaataagtgcagtgctcagaacaaagaagagatcattgatacacgcttcatctgctgtaagaatgccgtatcttctactgatacttgatgatgaa
890263_5	tactgatacttgatgatgaagggtacaagaccagtgaagatactgtgatgaaggatttgggccttgagagtttttttagtaaacaaaacttagatcttaaaattcttattacaagaaggc
890263_6	aattcttattacaagaaggcaaagagataagaacactacacggtctgaaattgagttccatgccacggatgagtcacacgctatacttgaaaaccttactcgtcataatttgcaggagtc
890263_7	cgtcataatttgcaggagtcccttatcaaggatgaggcaaagggtttgcttgagtcccttgagagatcttggaagattgatgagccattgatacctcgcgtggtgcagaaaagtaataat
890263_8	tggtgcagaaaagtaataatttgcccgctgcaattgccatgctttccaagtcgttaaagtgcattactcatcagaaaaatttcaagactctttctccaaaacaagagaaggttttaaaag
890263_9	acaagagaaggttttaaaagacgttttatttccccccgcgctacccctttcagattatggttcgaagagcactgtcgaatcatatcgatacaatcccattctgcatcttgcttatcagct
890529_10	aagaccttggtgggaaaaaccgaatggtttggacctggaagtagaatgattgtgatcactcaagataggcaacttcttaaggctcatgatattgaccttttatatgaggtgaagctgcca
890529_11	tatatgaggtgaagctgccatctcaaggtcttgctcttaagatgttatgccggtctgcttttgggaaagactctccacctgatgatttgaaggaactagcagttgaagttgccaagctta
890529_12	agttgaagttgccaagcttaccggtaatcttcctttgggtctcagtatcttgggttcatctttaaaaggaagggacaaagatgaatggatggagatgatgcctaggctccgaaatggttt
890529_13	cctaggctccgaaatggtttgaacggagatattatgaaaacattaagagtcagctacgatagattagataaagaagatcaagatatgttccttcacatcgcgtgtttattcaatggtttt
890529_14	cgtgtttattcaatggttttagagtcagttccgtcgatgatttatgtaaagataatgttgggcttacaacgttggttgataagtccctcatgcgtattacacccaaaggatatatagaga
890529_15	acccaaaggatatatagagatgcacaatttgctagagaagttgggtagagaaattgatcgtgcagagtgcaatggtaatcttcgaaaacgtcgatttctgacgaattttgaggatattga
890529_16	acgaattttgaggatattgaagaagtacttaccgagaaaactggcacaaaaactgctgtcggaatacgtctctacacagattacggggaaaagcgattattatcaatagatgaaaaatcg
890529_17	tatcaatagatgaaaaatcgttcaaaggcatggataatctccaatatctatcagtttttaattgttcaattaatataaaactacctcggggtctcttttttttgccctataaactcagat
890529_18	tttgccctataaactcagattgctagaatgggaaaattttccattgaagtctttgccttctacatttaaggctaagtatcttgttgaactcataatggtggatagtaagcttgagaagct
890529_19	gatagtaagcttgagaagctgtgggaaggaactcagccacttggaagactcaaaaagatgaatatgtgtggttccaaatatttgaaagaaattccagatctttctaaagccataaacctc
890529_2	aggctctcgacggaaaatcaatcaatacattcatggatcatggaatcgagagaagccgcacaatcgcccctgagcttatatcggcgattagagaagcgaggatctcaatcgtgatcttct
890529_20	tttctaaagccataaacctcgagaaattagatctttatggatgctcatctttggtgacacttccttcctcgattcagaatgccattaaactgaggaagttaaattgttcgggagagctat
890529_21	aaattgttcgggagagctattaatagattcaaaaccattagaaggcatgcgtaatctccaatatctatcagttttaaattggtcgaatatggatctacctcagggcatcgttcatttccc
890529_22	cagggcatcgttcatttcccccataaactcatatctctaagatggtatgaatttccattgaagtgtttgccttctaattttaaggctgagtatctggttgaactcataatggtgaatagt
890529_23	aactcataatggtgaatagtaagcttgagaagttgtgggaaagaaatcagccacttggaagcctcaagacgatgaatttgagtaattcaaaatatttgaaagaaattccagatctttcta
890529_24	agaaattccagatctttctaatgccataaacctagaggaagtagaactttctggatgctcatctttggtggcacttccttcctcgattcagaatgccattaaactgaattatttagatat
890529_25	aaactgaattatttagatatgagtgaatgcagaaagctagagagttttccaactcatctcaacttgaaatctctggagtacctcgatctcactggatgcctaaatttgagaaatttccct
890529_26	taaatttgagaaatttccctgcaatccaaatgggaaatttatacggctttccgctagatagtatatttgagatcgaagtaaaagattgtttctggaacaagaatctccctggactcaatt
890529_27	gaatctccctggactcaattatctcgactgccttatgggatgtatgccttgtaaatttagcccagaatatttggttagtcttgatgtgagaggcaacaagcttgagaagctatgggaagg
890529_28	cttgagaagctatgggaaggcgtccagtcgcttggaagtctcgagtggatgaatctgtcagaatgtgaaaacctgacagaaattccagatctttcaaaggccaccaatctgaagcgtttt
890529_29	ccaccaatctgaagcgtttttatctcaacgggtgcaaaagtttggtgacacttccttctacaattgagaatctccaaaatttgttagggttggaaatgaaaggatgcacaaggctggagg
890529_3	gatctcaatcgtgatcttctctaagaactatgcttcttccacgtggtgcttgaatgaattggtggagatccacaagtgttgcaaggacttggatcaaatggtgattccggttttctacta
890529_30	aggatgcacaaggctggaggttcttccaaccgatgtcaacttgtcatctctcgatatcctcgatctcagtggttgctcaagtttgagaagttttcctctgatttcatggaatatcaaatg
890529_31	atttcatggaatatcaaatggctctatctagataacaccgccattgtagaagttccctgctgcattgagaatttctcgaggctcactgtactaatgatgtattgttgccagagtttgaaa
890529_32	attgttgccagagtttgaaaaacatccacccgaacattttcagactgacaagtctaatgctcgtcgactttacagactgtagaggtgtcatcatggcgttgagtgatgccactgtggtag
890529_33	gagtgatgccactgtggtagcgacaatggaagatcacatttcctgtgtaccattacatgaaaacattgaatatacatgtgaacgtttctgggatgagttatatgatgattactctgatga
890529_34	tatgatgattactctgatgatgattacttcgagttccaccatgaagaccttccatgtaaattgactctcaacgatgtggagtttaagttttcttgctccaagatgataaaagaatgtggt
890529_35	agatgataaaagaatgtggtgtacaactcttgaatgtctatccatctccagatggtagtgctggaagctctgaaacagagtacaaccaaccgactaggagaagcaagaagcggatgcgga
890529_36	aagcaagaagcggatgcggatgacatcgggaacatctgaagactatatcaacttaaccggtgaccaaattgtagcgggcacaggattagccgctctaaatttggatctttcgttagggca
890529_37	ttggatctttcgttagggcagggagaagcatcatcagtttcttcttatccatctctggagggggaagctttgtgtgttgattacatgataactgaagaacaagctgaacaaattcctatc
890529_38	gaagcatcatcagtttcttcttatccatctctggagggggaagctttgtgtgttgattacatgataactgaagaacaagctgaacaaattcctatcttgtatcctgtttctggtaactga
890529_4	gtgattccggttttctactacattgatccttcggaagttagaaaacagatcggtgaatttggcgacgtctttaaaaaaacatgcgaggacaaaccagaggatcagaaacaaagatgggtg
890529_5	atcagaaacaaagatgggtgcaagctctcacagatatatcaaatatagccggggaggatcttcggaacgggcctgatgaagcgcatatggttgaaaagatagtcaatgatgtttcgaata
890529_6	agtcaatgatgtttcgaataaacttctccctccgccaaagggttttggtgacttcgtcggaattgaagatcatatagaggaaataaaatcaatattgtgcttggaatccaaggtagctag
890529_7	ttggaatccaaggtagctagaatggtagggatttggggacaatcagggattggtaagagtaccataggaagagctcttttcagtcaactctctagccaattccaccatcgggctttcgta
890529_8	tccaccatcgggctttcgtaacttataaaagcaccagtggggacgtctctggcatgaagttgagttgggaaaaagaacttctctcgaaaatcttaggccaaaaggacataaatatggagc
890529_9	aaaggacataaatatggagcattttggtgtggtggagcaaaggttaaagcacaagaaagttcttatccttcttgatgatgtggataatctagagtttcttaagaccttggtgggaaaaac
890967_1	atggaacttcagggaaagaaggagatagaagttgttcctattttctacggagttaacccctctgacgtgagaaatcagcgaggaaatttcgctttagaaaggtaccaaggtttagaaatg
890967_10	tttggcttttatcttcatggcaagtccctaatggagtggaaagatggtttaaaatcgtttgaggaagctccttacgaaaacattatgagtatcttgaaaattagctatgataacttagac
890967_11	ttagctatgataacttagacgaacttggtaagactgcttttcttcatgtcgcatgtcttttcaatggagaccctgtcttgcgagtcacaacccttcttgattgcggtcgatttggaatta
890967_12	ttgcggtcgatttggaattagagatttagtggaaaagtctctcattgacatatcaactgatgggtgtatagctatgcatggtttggtagagcaaacgggaagacatattgtgtgtcaaga
890967_13	agacatattgtgtgtcaagaatctggcaacagacctgccaaacaacgcatcctgtggcatcctgacgacatatatagagtactagcaaactatgctggtacaagaaaaattgaaggcgtc
890967_14	caagaaaaattgaaggcgtcgcactagatgtttgtgtactgccctacagttttcatattgagtggaatgctttggagccaatgtataatctcaaatttctgaaaatttacaagcattcta
890967_15	gaaaatttacaagcattctaaaggttcagagtccagaatacgacgcaatctagaggaaaatccgatagtttctcgtaagcttagactactacattgggatgcatattcttatacaacatt
890967_16	gcatattcttatacaacattgccttcaaaagttagtccagattgtcttgttgaactaaatctttgttacagcaagctcacaagcctttggagtggagtcccaagacttttgcatctgagg
890967_17	caagacttttgcatctgaggaggctagatctgacaggctgtgaggatttgaaagaacttccagatcttcatgaagcagtgtgtctcgaagagttgatactagaaggttgcatttccttgc
890967_18	agaaggttgcatttccttgcagcggattccaaagtctatatggggcttatctagagtgaagaagcttgatgtgtccaactgtgatgggcttaagaatctaaggatcatattaagggaatc
890967_19	aggatcatattaagggaatctgagtctactgtctttcaaagcagcatctctggaatgtgcttgcacgttagattaatccacatggaagttcttgatccaacaccgtatgaattcgagggg
890967_2	ggtaccaaggtttagaaatggcggacacggttcttggatggagagaagcacttacgcgtatcgccaaccgaaagggcaaggattccacacaatgcgaggatgaggccaccatgattgaag
890967_20	caccgtatgaattcgaggggatttccattccaaacctatcaatcaatggtgaaataaaaatcaagttggagcttcttgaaggatacgcagagcatctctgttttctttcggagcaagaga
890967_21	ttttctttcggagcaagagatcccccatgaactaatgatgttggaaaatcaaacacctaagctcatgtcatctccctacaattttaaatcactcgacatcatgcggtttatctgcagtga
890967_22	atgcggtttatctgcagtgagagaagcaatcttttcaagtgttatagcttttcagattttccctggctgagagacttaaatctgatcaacctaaacatcgaagaaatcccagatgacatt
890967_23	aagaaatcccagatgacattcaccatatgatggttctagagaaattagacctcagtggcaatggcttcagagtgttaccaacgacgatgattcttcttaccaatttgaagcatttgacgc
890967_24	caatttgaagcatttgacgctttgtaactgctgtcgactcgagacattgccagacctataccagctggagacactcactctttctgattgtacaaatctccaagcattggtgaacctttc
890967_25	caagcattggtgaacctttctgatgcacaacaagatcagagcagatattgtctggttgagctttggcttgacaactgcaagaatgttcaatctttgtctgatcaacttactcggtttaaa
890967_26	atcaacttactcggtttaaaagtttaacatatttggatatcagcagacatgattttgaaacagtacctacaagcatcaaggatctccccttgttggtaactctttgcctcaattattgca
890967_27	tctttgcctcaattattgcaagaaactcaaatcactaaaagaagtacttccattgagcctcaagtatctatatgcgcatggttgcaagtccctggatgcttttattgagtatcatgttca
890967_28	tttattgagtatcatgttcatcaccgtgatcttagcccgtgcttacagtggaagcaagattctagtcaaatcactcggtttccagctggaagacgtagtgaagaggtaacaatcttttgc
890967_29	ccagctggaagacgtagtgaagaggtaacaatcttttgctatcaatttttctatgcattagctaagttctttttgtttccttttataggtaccgatatgtgcttgcttccaggattctaa
890967_3	tgaggccaccatgattgaagatattgttcgacgtatttcaagccgattgttatctatgttgccaatagattttggtgatattgtcgggatgaaaactcatgtggaaggtctcagtcctct
890967_4	gtggaaggtctcagtcctctcttgaacatggacgccaatgatgaggttcgtatgatagaaatatggggaatgggtggcattggcaaaaccaccatagctaagtacatttatgaacaatat
890967_5	agtacatttatgaacaatataaacacagattttcgcctcatttttgtttcataccaaacgttaggaaaatttcctcaaaacatggtctcttgtacttacaagaaaagcttatttccaata
890967_6	agaaaagcttatttccaatattcttggtgaagaacatgtaaaattgtggagtgtggaacagggtgctcattgtatcaagtcaaggcttggacacctgaaagtttttattgtccttgatga
890967_7	gtttttattgtccttgatgatgtggatgatgtgaaccagctgtatgcactggctaaagaggctaaatggtttggactagggagtcgaatcattgtaacaacacgggacaagagcttgctt
890967_8	cacgggacaagagcttgcttaacaacttctgtggagtaagaatatttgtgtacgatgttaagtgcatggataatgataatgccatcaaactctttgagcaggttgcttttgaaggaggac
890967_9	ggttgcttttgaaggaggacatcctccttctcatgtctacaaagatctctcaaatcgtgtttcaaggcttgcacaaggtcttcctttggcccttgaggcttttggcttttatcttcatgg
891298_1	atgctaaaagagttcaaaggaaagggaatcgactcatttattgataatgatatcgagaggaccaagtcaatcggtcctgaactcatagaagctatcagaggatcgaagatcgcgatcgtc
891298_10	aaacagccatatcatggcttcgctttgcggggaatgtccaaatatgagtggaagattaccctaccaagattaaaaacttgccttgacggagaaattgagagcattttaaagtttggttac
891298_11	gcattttaaagtttggttacgatgtcttatgtgatgaagataaagaattgtttctttatatagcctgctttttcaactctgggccaatttacaaattggaagagcttctaaaaaactact
891298_12	agagcttctaaaaaactacttggatgttgggaaagggttgcgcatattagctgaaaaatctctcatacatacacttgtgggagcaggattcgtaaagatgcatgatctgctagtacaatt
891298_13	catgatctgctagtacaatttggaaaggaaatttcacgtaagcaattcaatcatggctttggaaaatgtcagattttagtcgatgctagagatatatgtgaagtactcagcgatgataca
891298_14	aagtactcagcgatgatacaactgatggtagacgtattatagggataaatttggacttatctcagattgaagaaaattttaatataagtgaaaaagcagttaaaaaattgtctaacctca
891298_15	taaaaaattgtctaacctcagattcttgaacatctatagtagcgatcttcctcatccggacagactgcacacaatgcaaggtttgaattgtcaatattttcgaaaacttatatcactccg
891298_16	cgaaaacttatatcactccgttggatgcattttcaaaagacaagtttgccttctacctttaattcggagtttctcgtcgagttaaccatgcatgacagcaagcttcagaaactatgggaa
891298_17	agcttcagaaactatgggaaggaactaaaccacttagaaatatcaagtggatggtgttgagtaattctaaaaatttgaaggagcttcctgatctttcaactgccaccaatcttgaaacct
891298_18	tgccaccaatcttgaaaccttgattctagaaaactgttcaagtttaatggaacttccatcctctattggaaaactctcaaatctcgattatttgtgtctcggtggttgctcaagcctgtt
891298_19	ggtggttgctcaagcctgttggagctcccttcttttactaaaaatgtcaccggtctcgtggatttagacctgagagggtgctcaagtctagtagagatcccctcctctattggtcatgcc
891298_2	gatcgaagatcgcgatcgtcttgctttcgagaaactatgcttcttcgtcatggtgcttaaacgagttgatggagatcatgaattgcagggaggatttgggtcaaatagtaatgaccattt
891298_20	cctcctctattggtcatgccataaatcttcgaatattggatctttctaaatgctcaagtttggtggggctcccgtcctttgttgggaatgccattaatcttcgaaatgtgtatctcaaag
891298_21	tcgaaatgtgtatctcaaagggtgttcaaatctagttgagcttccttcatctattgtggatcttattaatcttgagaaattagatcttagtggttgctcaagtctggtggagctcccatg
891298_22	agtctggtggagctcccatgtatcagaaatgctgttaatctccagatgttggatcttagtgattgttcaagtctggtgaagctcccttcttttgtaggaaatgcaaccaaactcgagaaa
891298_23	atgcaaccaaactcgagaaattgaatctcactaattgctcaaatcttttggagcttccttctattgataatgcaactaatcttcaggaattgttactcgaaaattgctcaaggcttatga
891298_24	aaattgctcaaggcttatgaagcttccttccactctcagaaatgccatcaacctccagttaattaatctcaaaaattgttcaaatgttgtgaagattcccgctatcgagaatgtcactaa
891298_25	gctatcgagaatgtcactaatctcaacttattagaccttagcggatgttcaagtcttgtagagatccctccctcaattggaactgtcactagtctccacaaattatatcttaatagatgc
891298_26	aattatatcttaatagatgctcaagtctcgtggaacttccctcttctatcggaaatatcactagtctccaagagttgaatctccaggattgctcaaatctactggcgcttcccttctcaa
891298_27	actggcgcttcccttctcaattggaaaccttcataaattgcaagagttgcatttgtctttttttttttttgtcaaacagttgcatttgtcaagatgctcaaagctggaggtccttccgat
891298_28	aagctggaggtccttccgatcaacatcaacttggaatctctcaaagttcttgatctcatcttttgcacgcggttgaaaatctttccagagatttccacaaacattgtatatctcaatctt
891298_29	acattgtatatctcaatcttgttggaactacaatagaagaagtgcctttatcgatcagatcatggcctcgtcttgatatattctgcatgtcatactttgaaaaccttaatgaattcccgc
891298_3	tcaaatagtaatgaccattttctatgatgtagatccaactgatgtaaagaaacaaaccggagattttgggaaggccttcaaaaaaacttgtaaaggtgccatgattgaaaaaattgccac
891298_30	aaaccttaatgaattcccgcatgctcttgacatcatcacatgtctacatttgagcggagatatacaagaagttgctacatgggtcaaggggatatctcgtctagatcaaattttactcta
891298_31	ctagatcaaattttactctacggatgcaaaaggctggtatcactacctcagctaccagatatcttatcagacctagatacagaaaattgtgcatcactggagaaactagattgttccttt
891298_32	agaaactagattgttcctttcacaattcggagattcgtctcaattttgctaactgcttcaaactgaataaagaagcaagggacctcatcatccaaacatcgactagtaaatatgcgatct
891298_33	gactagtaaatatgcgatcttacctggtcgagaagtgtcttcatccttcacttacagagctgctggagattccgtgacagtgaagttaaatgaagggcctcttcctacatcattgagatt
891298_34	cttcctacatcattgagatttaaggtttgcgtcttgataatatataagggtgacgagaaggctggtgatacgaacacgaagcatggagaatttttcatcttctacctacaaaatggcaac
891298_35	tctacctacaaaatggcaacattggttacaaatatcttgatccacttgtcacggggcatcagtacatattcgaagttgaagcagaggtaacttctagcgagtttgatttttactttgcta
891298_36	gtttgatttttactttgctatcggccgtgaggaatggaagatagtagaatgcggagtatgcgaactctgtgagtctcttcacgttgatggaggctgtgaagtagacagagaagcttgtgg
891298_37	gaatgcggagtatgcgaactctgtgagtctcttcacgttgatggaggctgtgaagtagacagagaagcttgtggggcacgtaaaatcacaggaagcttattgtttgagctggtggcctaa
891298_4	atgattgaaaaaattgccacagatgtttcgaacgtgttgaataatgctacaccatcaagggatttcgacgccttcatcggaatgggagttcatatagcaaatttgggattattactacgc
891298_5	atttgggattattactacgcctagatttggatgaagtgaggatggttgggatttggggtccgtctgggatcggtaagaccagcattgccagatccatgtttaatcaaatctccagcagct
891298_6	taatcaaatctccagcagctttcaactgagcacaatcatggtgaatatcaaaggatgttatccaaatccttgtctcgatgagtatagagcacaattgcaacttcagaaccaaatgttgtc
891298_7	cttcagaaccaaatgttgtctcagattatcaaccagaaagatatcaaaatttctcatctaggagtcgctcaagaaaggttgaaagacaagaaagtttttcttgttcttgatgatgtggat
891298_8	ttgttcttgatgatgtggatcgtttaggacaattagttgcattggcgaatattgagtggtttggtcgtggaagtcggattatcatcataacagaagatctcagagttttgaacgcttatg
891298_9	cagagttttgaacgcttatggaatcaaccatatttacaaagtggattttccatcaattgacgaggctattgaaatcttttgcatgtatgcatttggtcaaaaacagccatatcatggctt
891371_1	atgggaggatgtgtatcactacagatagcctgtgatcaaacactgagccgcacctgcggctgcttgtttggtgatggaaattacattcatttgatggaggctaatcttgatgctctgcag
891371_10	gccgatgatgaaatgaaagttgaatgtttgtcacgggatgaggcatgggtactgtttcgaaatatagttggagaaaccccattaaagtgtcatcaggatattcccacactagcaagaaaa
891371_11	ttcccacactagcaagaaaagtggctgagaaatgttgtggcttaccccttgcactcaatgttattggcaaagccatggcatgtaaagaggatgtccacgagtggcgtcatgcgattaatg
891371_12	gtggcgtcatgcgattaatgttctcaactcgtctagccacgagtttccgggtatggaagaaaagattctttccattttgaagttcagttatgatggtttaggggatgaaaaagtcaaatt
891371_13	ggggatgaaaaagtcaaattgtgctttctatattgttctttgtttccggaagattatgaattaaagaaggaggaattgatagaatattggatctgcgaaggatttataaatggaaacata
891371_14	gatttataaatggaaacatagatgaagatggaagtaacaaccaaggtcatgctattattggttcgttaattcgtgcacatctattgatggatggtcaatttacaacgatggtgaaaatgc
891371_15	tacaacgatggtgaaaatgcatgatgttttacgcgaaatggccctttggatatcttctaactttggaaaacaggaaaaaaagctttgtgtcaaatctggcgcgcagttatgcaatatacc
891371_16	gcgcagttatgcaatataccaaaggacatcaactgggaaattgtgagaaggatctcgttgatgagtaatcagattgcagagatatcttgctgtcctaactgccccaatcttttgacccta
891371_17	gccccaatcttttgaccctactactccgtaataacagtttggtggatatttctggtgaatcctttcgttttatgccagtccttgttgtcttggatctttcgaagaaccatagtctttatg
891371_18	gaagaaccatagtctttatggattgcgagaagaaatttcctgcctgagttccttgcaatacctcaatttatcatccacatggataaaatcgttaccagttggtttgaaggggttgagtaa
891371_19	ggtttgaaggggttgagtaaactaataaggttggatctggagtttacttttggacttgaaagcattgctgggataggaacaagcttaccaaatcttcaagtgttgaaactatttcattcc
891371_2	ctaatcttgatgctctgcagaaaactatgcaagagcttgacgagaggcgtgatgatctgttaagaagagtttccatagaagaagatcaaggtttgcaaaggcttgctcaagtccaaggat
891371_20	tgttgaaactatttcattcccgtgttggtattgatacaagattaatggaagagctacaacttttacaggacttaaagattttaacagcaaacgtagaggatgcttcgattttggaaagta
891371_21	tgcttcgattttggaaagtatccaaggagtagaaggactggcgagtagtattcgaggtttatgtctacggaatatgtttgaagaggttgtaatattaaacacggtagctttgggtggtct
891371_22	acggtagctttgggtggtcttcgacgcctggctgttcagaactccaaaatcttagagataaatatagattgggaaaacaaagaaagagaagagcttctatgtacaagttctctaggcttc
891371_23	gtacaagttctctaggcttcaagcacctctccactgtttctgtatacagtttggaaggttcaaaaaacttgacctggctgttgttcgctcaaaatctcaggtacctaactgtatcggatt
891371_24	gtacctaactgtatcggattcatcatgcatagaagaaataataaattgggagcagggaatatatattagcaatgtgtgtccagatattttggttccattggggaagctagaatcccttga
891371_25	gggaagctagaatcccttgaagtaactaatttgtatgcactgaagagaatttgctcgaatcctccagctcttccaaacctgagacaatttgttgtcgaaagatgccccaacctgccgaaa
891371_26	gcactgaagagaatttgctcgaatcctccagctcttccaaacctgagacaatttgttgtcgaaagatgccccaacctgccgaaagctgccactgagtttctgagatatgaacaggaataa
891371_3	gcttgctcaagtccaaggatggttttcaagggtagaagatattgggtctcaggtcaatgatttgcttaaggagaaatcagctgaaactaagagattgtgtctttttggatactgttctag
891371_4	ctttttggatactgttctagcaagtgcatatcaagctgcgagtatggtaagaaagtatcgaagaagttgaaagaagttaaagaacttctatctaaaggagtttttgaagtggtggcggag
891371_5	tttttgaagtggtggcggagaaagttcctgcagcaaaggtggagaagaaacaaatccaaaccacaattggtttggattcaatacttgaaaaggcatggaacagcctcatcaacagtgaac
891371_6	cagcctcatcaacagtgaacgaacaactttcggtctttatggtatggggggagttggcaaaaccaccctcctagctcttatcaacaacaaatttgttcaaatggtggatggatttgatgt
891371_7	atggtggatggatttgatgttgtgatatgggtcgtggtctctaaagatttgcaaaatggaggcattcagaatcagattctgggaagattacgtcttgacaaggaatggaaacaagaaaca
891371_8	aggaatggaaacaagaaacagaaaaggagaaagcctcttccatatacaatatccttactagaaagaaatttgtgctgttattagacgatttatggagcgaggtagatctgaacgagatag
891371_9	ggtagatctgaacgagataggagttccacctccaactcgagataatggatcaaagatcgttttcaccactcgttcaaaggaagtttgcaaagacatgaaagccgatgatgaaatgaaagt
891414_1	atgaaggactacgatgagagaacaatttggacatgtgaccatctacctcttatgacgtcatataacaaaggcaagatgcaacattctgtgtggaaagccgaatttatagattcaaacctt
891414_10	ccctctagcattggaaagctcatccacttgaagtatttgagtttatatatggcatatgtaactcatctaccttcatctttgcggaacctgaagtcgctgctctacttcaatctagaaatt
891414_11	tctacttcaatctagaaatttataatcctcgaggtgacgcgcattacgtgcccaatgtcttcaaagagatgctagaactgagatacttctcgttaccaaggagaacaactagtaggacaa
891414_12	gagaacaactagtaggacaaagttggaattgggtaatctaatcaaattggagacgttgaagaatttctcaacagagaatagcaatgtgacggatcttcactgtatgagaaggctaaggag
891414_13	tgtatgagaaggctaaggagtctccagatcttaatcagtggcgaggagtggcgtatggaaactctatcatcaactctaagtaaattgggacacttggaacgtctacttataaaatctccc
891414_14	gtctacttataaaatctcccaagaattctgttcatctcaagcacccaaagttgatatataggccaatgttacctgacgtgcaacattttccttctcatcttacaaccatatctctaaatg
891414_15	tacaaccatatctctaaatggttctcgtttggaggaggatccgatgccaattctagagaaactgctacaattgaaatgggtttctttatgggagaacgcttatgttgggaggagaatggt
891414_16	tatgttgggaggagaatggtttgctccagcggtgggtttcctcaattgcatgggctctcaataagcatactagaggaatgggaagagtggattgtagaagaaggctccatgccacaactt
891414_17	aaggctccatgccacaacttcatacagtattctttgatatcaataaggaaaactccgcccctgttcatactccaagaattgaatactgtaagaaattaaaggagcttccagatggactga
891414_18	ggagcttccagatggactgagatttatcacttcattacaggaattgagtatcctcacaaacgaaagagaaattcagaagaaaaacgaaagagaattccagaagaagatgaagaatgagtg
891414_2	aatttatagattcaaaccttgaagcttctgcttcatgttcaagcggtgttgttcctgatgctgttttcccaaagcgggtcgcagaatatggcaagccaaaggagatgattaaacattgtg
891414_3	ggagatgattaaacattgtggaggactaccattggctgtcaaagtgttaggagggttgttagctgcacaacacacatcgcgtcagtggaaaatgatatctgagaatattaaagctcacat
891414_4	gagaatattaaagctcacatagttgaagggcggattagttccaatgatgacgatagcagtacggttaatcatgttttgtctttgagctatgaaggattgcctagtcatttgaagcactgc
891414_5	ctagtcatttgaagcactgcttactctacctagcctcttttccagaagatcataaaataaaaatagacagattgtcttatgtctgggctgcagaaggaataacaaatcctaggcattacg
891414_6	aacaaatcctaggcattacgatggagcttccattcgacataatgcggatctcaacataaaagagttagtgaagagaaatatggttatttctgaaagagacgtgtttatttcgagatttga
891414_7	gtgtttatttcgagatttgaatattgtcagttgcatgacttgatgagagagatttgtttgttaaaagccaaggaagagagctttataaagattgttagtgatccagccagcagatcacgt
891414_8	atccagccagcagatcacgtagactcgttgtgttctgtacagacacttttaatggagagagggacattgagaattccaaacttagatctctcttgtttattctagtttcgtatcggtttg
891414_9	tctagtttcgtatcggtttgcgatgagatcagacttcatgatgttaccattgttgagggttttagatctcagtagagctaaatttgaaggagggaagttaccctctagcattggaaagct
891488_1	atggcttcttcttcttctttgtcttgcatcaagagacaccaagtcttttcgagcttccatggtccagatgtccgtagagggtttctcagtcatttacacaatcactttgcaagcaaaggt
891488_10	aagattttgaaccaagagaatatgaagatacatcatttaggtgcaatcaaagaaaggctacacgatcaaagagtgctcatcattcttgatgatgtagatgatctaaagatattagaggtt
891488_11	atctaaagatattagaggttttggctgaagaactttcttggtttggttttggaagccggatcatcgttaccacagaagataagaagattttgaaggcacatgggatcaacgatatctacc
891488_12	tgggatcaacgatatctaccatgtgaattttccatccaaggaagacgctcttgagatcttatgtctctctgctttcaaacaaagctctgtaccagatggctttgaagaggttgccaaaaa
891488_13	tttgaagaggttgccaaaaaagtagcaaacctttgcggcaagcttccattaggcctttgtgttgtgggtaaatctttgcgtgggcagaggaagcacgtgtgggaacttcaattatctagg
891488_14	gggaacttcaattatctaggatcgaagctagtcttgatagaaaaattgaagacattttaagaatcggattcgacagattgtcgaagaaaaatcaatctctattccttcacattgcatgct
891488_15	attccttcacattgcatgcttcttcaacaatgaagtcgctgatgatgtgacaaccctgctttctgatagtaacttggatgttggaaatgggttagagaccctagctgataaatctctcgt
891488_16	ctagctgataaatctctcgtgcgtaaatctacgtctggccatatagtgatgcaccatctactacaacagttgggtagacagatagttcatgaacagtctgacgagcccgggaaacgtcaa
891488_17	acgagcccgggaaacgtcaatttttatttgaggccgatgagatttgtgatgtactgtcaaccgaaacaggtactggatcagtcataggtatatcatttgatacatccaatatcggagagg
891488_18	tacatccaatatcggagaggtttctgtaggtaaaggggcttttgaaggaatgcgtaatctccgattcctaagaatctttaggcgttggtttggcggcgaaggtactttgcaaataccaga
891488_19	ggtactttgcaaataccagaagatttggattatttacctcttcttaggttactacattgggaattttacccaagaacaagtcttcctcggaggtttcagccggaacgtctcatggaactc
891488_2	atcactttgcaagcaaaggtatcacgactttcaatgatgagaagatcgatagaggccagacgatcggacctgagctcgtacaagctattagagaatctagagtctcggttgtgttgctct
891488_20	cggaacgtctcatggaactccatatgccatacagcaaaattaagaagctctggggaggaatccagtcccttcctaatctcaagatcatagatctgatgttttcccgtcaattgaaagaaa
891488_21	ttcccgtcaattgaaagaaatcccaaatctttcaaatgctactaatctcgaggaattgacacttgagggctgcggaagtttggtggagcttccatcttctattaagaatctacaaaaact
891488_22	attaagaatctacaaaaactaaagattctagatgttggtttttgctgtatgctacaagttattcccagcaacatcaacttagcatctcttaagatactcaccatgaatggttgctcacgg
891488_23	ccatgaatggttgctcacggttgagaacttttccagaaatctccagtaacatcaaggttctcaatctcggagatacagatatagaagatgtccctccatcagttgctggatgtttgtctc
891488_24	agttgctggatgtttgtctcgtcttgatcgcctcaacatttgcagcagcagcctcaagagattgacacatgtaccactctttataactgacctaattcttaatggcagtgatatagagac
891488_25	aatggcagtgatatagagacgattccagattgcgtcataggtctcactcgtctagaatggctttctgtcaaaaggtgcacaaaactcgagtcaattccgggtcttcccccctccctcaag
891488_26	gtcttcccccctccctcaaggtcctagatgcaaacgattgtgtatcactcaagagagtacgcttctctttccataccccaaccaatgtactccaattcagcaactgtttgaaactggata
891488_27	caactgtttgaaactggataaagaatcaagaagaggaatcatacaaaaatcaatttacgattatgtatgcttaccaggtaaaaacatccctgcagatttcactcacaaagcaacagggag
891488_28	actcacaaagcaacagggagatccataaccatccctctggctccgggtactctctctgcttcctcaaggtttaaggcttccattctcattttgccagttgagtacgccggattaagaact
891488_29	agtacgccggattaagaactataagttgtagtatcagaagcaaaggaggtgttacagttcatagctacgagtttgaatatctgtctttgtcttttcggtcaaaacatctgtttatatttc
891488_3	agtctcggttgtgttgctctcgaagaagtacgcttcttcaagctggtgtttagatgagctgcttgaaatcttgaaatgtaacgaagctcaagggcagattgtgatgaccattttttacga
891488_30	aaaacatctgtttatatttcatggcgatttgtttccccaaggaaacaaatgccatgaagtggatgtgaccatgagcgagattatatttgagttcagcttcaatgtcggcaatgccaagat
891488_31	aatgtcggcaatgccaagattagtgagtgtggtgtacagatcatgacagaggaagctgagggtagcagcatcagggagttggacaactatgaaactgagagtagcagcagcgaagtggac
891488_33	ctctgaagatgaaaacatcaaaaccagtaaacaaacaggttttaggagttggcttcggaagtttttttgtctagaagagaagaagatgaatacgacggagggaattctcatggagtctca
891488_34	ttttgtctagaagagaagaagatgaatacgacggagggaattctcatggagtctcatgagaccaagccagttttttgtactttgcttcaccatcttcgtaaggtactatcttctagataa
891488_4	gtgatgaccattttttacgacgttgatccgtctgatgttaaaaaacagaggggagagttcgggaaagctttcgagaagacttgtgaagggaaaactgaggaggtgaagcagagatggatc
891488_5	aggtgaagcagagatggatcgaagctttggcacatgtcgcaaccatagctggagaacactctcttaactggtatgtctcaatgaattttagtgcttttatgttcctcaagaaagtttttg
891488_6	gttcctcaagaaagtttttgtaaatttcgacccaccaacagcattttgttttgcttttgctagggctaatgaagcagagatgatccaaaagattgctacagatgttttaaacaaacttaa
891488_7	gatgttttaaacaaacttaatcttacaccatcaagggattttgacgggatggtgggacttgaagctcacttggcaaaattgaaatctatgttatgcttggaaagtgatgaagtcaagatg
891488_8	aaagtgatgaagtcaagatgattgggatttggggtcctgcagggattggtaagtccaccattgctagagctttagacaaccaactctctagcagttttcaacttaaatgttttatgggga
891488_9	acttaaatgttttatggggaacctcaagggaagtcttaagagcatagtgggtgttgatgagcatgattccaagttgtggttgcaaaaccaacttatgtctaagattttgaaccaagagaa
891508_10	attcttgatgatgtagatgatctagagcaattagaggccttggctaaagaactttcttggtttggttctggaagtcggatcatcgttaccacagaagataataagattttgaaggcacat
891508_11	ataagattttgaaggcacatgggattcaggatatctaccatgtggattatccatccgagaaagaagctcttgagatcttatgtcgatctgcattcaaacaaagctctgtaccatatggtt
891508_12	aagctctgtaccatatggttttgaagagctcgccaataaagtagctgcgttttgcggtaaacttccattagccctttgtgttgtgggttcatctctgcatggtgagaccaaatacgagtg
891508_13	ggtgagaccaaatacgagtgggaacttcaattatctaggatcaaagctagtcttgatggaaaaatcgagaccattttaaaagtgggatatgacagattgtcagagaaagatcaatctcta
891508_14	cagagaaagatcaatctctattccttcacattgcatgcttcttcaacaatgaagtcgttttgctcctagccgataaatctctcgtgcatatatctaccgatgggcgtatagtgatgcacc
891508_15	tgggcgtatagtgatgcaccactatctactacaaaaactgggtagacagatagttcttgagcgtcaatttttaattgaggccgccgagattcgtgatgtactgacaaacaaaacaggtac
891508_16	ctgacaaacaaaacaggtactggatcagtcataggtatatcatttgatacatccaagatcggaaaagtttctgtaagtaagggtgcttttgaaggaatgtgtaatctccagttcctaaga
891508_17	gtaatctccagttcctaagaatctatagtagtttgtttggtggtgaaggtactttgcaaataccaaaatctatgaagtatctacccgagaatcttaagttactacattgggaacattacc
891508_18	actacattgggaacattacccaagaaaaagtcgtcttcctctgagattccagccggaacgtctcgtggaactccatatgccacacagcaatctcgagggaggaatcaagccccttcctaa
891508_19	ggaatcaagccccttcctaacctcaagagcatagatcttagcttttcctctagattgaaagaaatcccaaatctttcaaatgctactaatctcgagacattgacacttgtgaggtgcaca
891508_2	tgcactatcattttgcaagcaaaggtatcatgacgttcaatgatcagaagatcgagagaggccatacgatcggacctgagctcgtacgagcgattagagaatctagagtctcgattgtgg
891508_20	tgacacttgtgaggtgcacaagtttgacagagcttcccttctctatttcgaatttacacaaactgagtaagttgaagatgagggtttgcgaaaagctaagagttattcccaccaacatta
891508_21	agttattcccaccaacattaacttagcatctcttgaggaagtcgacatgaattattgctcgcaattgagtagttttccagatatctccagtaacattaagactcttggtgtcggaaatac
891508_22	actcttggtgtcggaaatacaaagatagaagatgtccctccatcagttgctggatgttggtctcgtcttgactgccttgagattggcagcagaagcctcaatagattaacacatgcccca
891508_23	atagattaacacatgccccacatagtataacttggctagatcttagcaacagcaatataaagaggattccagattgcgtcataagtctcccgcatctaaaagaacttatcgtcgaaaact
891508_24	agaacttatcgtcgaaaactgccaaaagctcgtgacaattccggctcttcccccgtcgctcaagtccctaaatgcaaacgaatgtgtatcactcgagagagtatgtttctatttccataa
891508_25	gtatgtttctatttccataacccaaccaagatactcacattctacaactgtttgaaactggatgaagaagcaagaagaggaatcacacaacaatcaattcacgattacatatgcttacca
891508_26	acgattacatatgcttaccaggcaaaaaaatccctgcagagttcactcagaaagctacagggaaatccataactatccctctggctacgggtactctctctgcttcctcaaggtttaagg
891508_27	tgcttcctcaaggtttaaggcttgctttctgatttcaccaactatgggctaccaaggatatctttatataagttgtagtctaagaagcaaaggtggtgttacagattacaactgcaattc
891508_28	acagattacaactgcaattcagtacggctttcagatatggctcctcggtcagaacatctgtttatatttgatgacttgtttggccaacgatacagatggcataaagtggatgtgactatg
891508_29	ataaagtggatgtgactatgagtgagattatattggagttcagctccatagacaagattattgagtgtggtgtacaaatcatgacagaggaagctgagggtagcagcagcagcgaattgg
891508_3	atctagagtctcgattgtggtgctctcgaagaggtacgcttcttccagctggtgtttagatgaactgcttgaaatcttgaagtgcaaagaagatgatgggcagattgtgttgaccatttt
891508_30	tagcagcagcagcgaattggacaactttgaaactgaaattagcagaagccaagtggacaactatgaaactgagagtagcaggctagcagcagcagcgaaggtggagatggtgatggagac
891508_31	gtggagatggtgatggagactatgaagcagaaggtttcaagttctctcaagttgaaaatatcaaaaccagtaaacataggttttaggatttgggttaggaagcttggtctgaaagagaag
891508_32	tctctcaagttgaaaatatcaaaaccagtaaacataggttttaggatttgggttaggaagcttggtctgaaagagaagaagatgaatacgaaagagcagaattctcgtggagtctcatga
891508_4	cagattgtgttgaccattttttaccaagttgatccgtccgatgtacggaaacagaggggagacttcgggagcgcttttgagataacttgtcaagggaaaccggaggaggtgaagctgaga
891508_5	cggaggaggtgaagctgagatggagcaatgctttggcacatgttgcaaccattgctggggaacattctcttcattggcctaatgaaacagagatgatccaaaagattgctacagatgttt
891508_6	aaagattgctacagatgtttcaaacaaactcaatcttacaccgttgagggattttgacgggatggtgggacttgaagctcacttgacaaaactgcactctttgttatggctcggttgtga
891508_7	ttgttatggctcggttgtgatgatgcaaagccaaagatgattggtatttggggtcttgcagggattggtaagactaccattgctagagctttattcaacagactctctagtagttttcag
891508_8	gactctctagtagttttcagcttaattgttttatggacaacctcaagggaagttttaagagcgtaatggatgttgatgattattattccaaattgtctctgcaaacccaacttctgtcta
891508_9	gcaaacccaacttctgtctaagattttgaaccaggaggatatgaagacatatgatttaggtgcaataaaagaatggctacaagatcaaagagtgcttatcattcttgatgatgtagatga
891510_1	atggcttcttcttcgtttcacattaggagataccatgtctttccaagtttccacggtccagatgtccgcagaggatttctcagtcatttacacaatcactttacaagcaagggaatcacg
891510_10	gatatagagaaactagaggccttggctaaagaaccttcttggtttggttccggaagtcggattatcgttaccacagaagataaaaagattttgaaggcacattgggtcgacaggttttac
891510_11	attgggtcgacaggttttaccttgtggattttccatccgaggaagaagctcttgagatcttatgtctatctgctttcaaacaaagcactgtacgagatggttttatggagcttgcaaata
891510_12	ttttatggagcttgcaaataaaatagttgagttttgcggttatcttccattaggcctttctgttgtgggttcatctttgcgtggggagagcaagcacgagtgggaacttcagttatctag
891510_13	tgggaacttcagttatctaggattggaacaagtcttgatagaaaaattgaagacgtactaagagtgggatatgacaaattgtcgaagaaagatcaatctctctttcttcacattgcatgc
891510_14	tctttcttcacattgcatgcttctttaacagtaagaagtttgatcatgtgactaccttgctagctgacagtaacttggatgtaagtaatggtttgaagacccttgtggagaaatctctga
891510_15	ccttgtggagaaatctctgatctctatctgctggtggatagagatgcatcgtttacttgaacaattgggtagacaaatagttattgaacagtctgacgagccgggcaagcgtcagttttt
891510_16	ccgggcaagcgtcagtttttagtagaggctgaagagattcgtgatgtactggaaaatgaaacaggtactggatctgtcataggtatatcatttgatatgtccaaaaatgtcaagttatct
891510_17	ccaaaaatgtcaagttatctataagcaagcgagcttttgaaggaatgcgtaatctgaagttcttaagattttataaggctgacttttgtcctggaaatgttagtttgcgtatactagaag
891510_18	tagtttgcgtatactagaagacatagattatctacctcgtctaaggttactggattggtatgcatacccaggaaaacgtcttcctccaacatttcagccagaatatctcatcgagctcca
891510_19	gaatatctcatcgagctccatatgaaattcagcaagcttgagaagctctgggaaggaatccagccccttaaaaatcttaaggagatagatttgagtttttcctataagttgaaagaaatc
891510_2	ttacaagcaagggaatcacgacgttcaaggatcaggagatcgagagaggccagacgatcggacctgagctcgtacaagcgattagagaatcgagaatctcggttgtggtgctctcgaaga
891510_20	cctataagttgaaagaaatccctgatctttcgaatgcttctaaactcaagatattgacacttagttactgcacaagtttggtgaagcttccctcttctatttccaacctacaaaaactaa
891510_21	ttccaacctacaaaaactaaaaaagctgaatgtgtcatcatgcgaaaagctaaaggtaattccaaccaacatcaacttagcgtctctcgaggaagtcgacatgagtttttgctcgctatt
891510_22	atgagtttttgctcgctattgagaagttttccggatatatctaggaacatcaagaagctcaatgtagtaagtactcaaatagaaaagggttctccatcatcattcagacgcttgtcttgt
891510_23	cattcagacgcttgtcttgtcttgaagagctttttataggcggtagaagcctcgagagattaacacatgtcccagtaagtttaaaaaagttagacataagccatagtggtatagagaaga
891510_24	ccatagtggtatagagaagattccagactgcgttctaggccttcaacagctacaatctcttattgttgaaagctgcacaaaacttgtgtcacttacgagtctcccaccttcgcttgtgtc
891510_25	ctcccaccttcgcttgtgtccctaaatgcaaaaaattgtgtatcactcgagagagtgtgttgctctttccaagatccaatcaaggatctcaggttctacaactgtttgaaactggatgaa
891510_26	actgtttgaaactggatgaagaagcaaggcgagcaatcatacaccaaagaggtgactgggatgtatgcttacccggtaaagaagtacctgcggagttcactcacaaagctataggaaact
891510_27	tcacaaagctataggaaactccataaccacccctctggttggtgcacgttcaagatttgaggcttgcctcttgcttccgccaaccaaagtgcatgcgtatcttgttataacttgctgtat
891510_28	cttgttataacttgctgtataagaagcaaaggcggtgtccagattaacgaatttgtatgtgggccatggccatcaccacaatggcctgaatttgtaacagaacatctgctcatatttcgc
891510_29	aacatctgctcatatttcgcggtgaattgtataaagaaaagagatcccctgaagtggatgggactatgagcgagattctgtttgaattcagctgcgatggaagccagcaagttatggaat
891510_3	ggttgtggtgctctcgaagagttacggttcttcaagctggtgtttagatgaattggttgaaatcttgagatgcaaagaagatcaggggcagattgtgatgactattttttacgaaatcga
891510_30	aagccagcaagttatggaatgcggtgtgcatatcttgagggatgaagctgcgagtagtagtgaagtgggaaacaccaacaatgaagatgattggagtttatggtcctgcgggaattttcc
891510_31	tggtcctgcgggaattttccatccaaagaagaagccttacttacgatcttctgtctatctgctttcacacaaagttccccacaggatggctttgaagagcttacaaagaaagtagcagag
891510_32	ttacaaagaaagtagcagagctttgcggtaatcttccattaggcctttatgttgtggatttatctttgcgtggggagagcaagcatgagtggaaacttcaattatctaggatcgaaacta
891510_33	attatctaggatcgaaactactcttgatagcaaaattgaggacgtattaacaatatcgatggaggaagctgaggatagcagcagcagcagcaaaatggacaactttgaaactgagagcag
891510_34	aactttgaaactgagagcagtagcaaccgtgtggactattacgaaagtggaggcaacagcaaccactacacagatggagatggaaatagagactacaaagcagaagcttctaaggtctct
891510_35	cagaagcttctaaggtctctcaagttgaaagcaccaaaaccagtaaaacatacaggatgttggagttggtttacgaagcatgtcaaagtagagaatccctaatttgtggcaccatctccg
891510_36	aatttgtggcaccatctccgctgcctcgttgcaagaacaatctcggcaagcgaagggatcacgacgattaatgatcggacctgcgattagagaatcgagtgtctcgattttggtgctccc
891510_37	gtctcgattttggtgctcccgaagaagtacgcttcttcccgctggtgcttagatgagttggtcgaaatcgtcaagtgcaaagaaggtttggggctgatagtgatgacagtttttcaatgg
891510_38	tgatgacagtttttcaatggatttctacggcatggtgcaactgcaaagagctcactcttgagaaaaatgtgaagtctttgttatgtagatggttggaatttttttggcgtcctgcaggaa
891510_39	tttttggcgtcctgcaggaattggtgccactaccattttcgattataaatgcttaatggggaaactccagggaagttataagatcatagttggtgttgatgtctatgattccaacttcgc
891510_4	actattttttacgaaatcgacacgtctgatgtacggaaacagagcggtgatttcggaagagatttcaagagaacttgtgaagggaagactgaggaagtgaagcagagatggatccaagct
891510_40	gtctatgattccaacttcgcagttagaggtagtttgctaaagaaccatttttgtttggtcagaatgtctcgtcgaaatcagtctgcaaatgagcaatcccagagaaactctgggaaggaa
891510_41	agagaaactctgggaaggaatctaggttgccccttaaggagatagattttggatccactgagatatttgatttacctcctcggaaaaatgccagattattgagtgctgtgtatctagagg
891510_42	gagtgctgtgtatctagaggatttggagacaatgatgttcgaggagattagttctgtgctagcaaataatcgaatattctacattgtggatatggaatactacattgggatcaataccca
891510_43	tacattgggatcaatacccaagaaaagatgcaatacagcgagctccgtgaccgtaagctctggggaggaatccagctgctgaaatctcaacaaagagatttgggcagttcctcgtctaaa
891510_44	cgtaagctctggggaggaatccagctgctgaaatctcaacaaagagatttgggcagttcctcgtctaaaaaaaacacagcatcgacacatgcagaaaattcgtttgtcactgcattgtag
891510_5	agcagagatggatccaagctttggcacatgtagcaaccatagctggggaacacttactaaactgggataatgaagcggctatggtccaaaagtttgccacggatgtttcgaacaaactga
891510_6	ggatgtttcgaacaaactgaatcttacattgtcaagggattttgacggcatggtagggatggaaactcacttgagaaaattgaactctttgttatgccttgagtgcgatgaagtgaagat
891510_7	gagtgcgatgaagtgaagatgattggcatttggggtcctgcgggaattggtaaaactaccattgctagaactttgttcaaccaactctctaccagttttagatttatatgttttatgggg
891510_8	gatttatatgttttatggggaatctcaagggaaaatataagagcgtagtgggtatggatgattatgattcaaagttgtgtttgcaaaaccaacttctgtctaagattttgggccaaaggg
891510_9	taagattttgggccaaagggatatgagggtacataatttaggtgcgataaaagaatggctacaagatcaaagagtacttatcattcttgatgatgtagatgatatagagaaactagaggc
891511_1	atggcttcttctgcgactcatgttagaagatatcatgtcttcccgagcttccatggcccggacgtccgtagaacatttctcagtcatttacagcatcactttgcaagcaagggaatcacg
891511_10	cttgaacaattagatgtcttggctaaagaaccatcttggtttggtctaggaagtcggatttttgttaccacagaagatagacagatattgaatgcacattgggtaaactatatctaccat
891511_11	gggtaaactatatctaccatgtgggttatccgtctgaagaagaagctcttgagatcttatgtctatctgcttttcagaaaaattctccactggttggttttgaagagcttgcaaaaaaaa
891511_12	tgaagagcttgcaaaaaaaataacaaatttttgcggtagtcttccgttaggccttcgtgttgtgggttcatctttgcgtagggagagcaggcatgaatgggaacgtcaattatctaaact
891511_13	gaacgtcaattatctaaactagaaactagtcttgatagaaagattgaaaacgtgttaagggtcggatattgcaaattatcgaagaaagatcagtctctatttctccacattgctttgttt
891511_14	ttctccacattgctttgtttttcaacaatgaaactgttgatcatgtgacaaccatgctagctgatagtaacttggatattagcaacgggatgaagaccctagctgataaatctcttgtgc
891511_15	agctgataaatctcttgtgcatatatctaccatagggtggataaagatgcatcgtttactccaacaattagggaggcaattagttcatgaacagtctgatgatcccgggaaacgtcagtt
891511_16	gatcccgggaaacgtcagtttttagtagaggccgaagagattcgtgatgtgctggcaaatgaaacaggtactggatctgtcataggtatatcatttgatatgtccaagatcagcgagttc
891511_17	tgtccaagatcagcgagttctctataactgggcgagcttttgaaggaatgcgtaatcttcgattcttaagaatctatgggagatattttagcaaagatgttacgttgggaatatcagagg
891511_18	tacgttgggaatatcagaggacatggaatatctacctcgtctaaagttactacattgggattcatacccgagaaaacgtcttcctcaaacatttcgaccggaatgtctcatcgagctccg
891511_19	tgggattcatacccgagaaaacgtcttcctcaaacatttcgaccggaatgtctcatcgagctccgtatgcaattcagcaagcgcgagaagctttggggaggaatccaggttggtatttga
891511_2	ttgcaagcaagggaatcacggtgtttaaagatcaggagatcaaaagaggccagacgattggactggaactcaaacaagcaataagagaatcgagggtctcgatcgtggtgctctcaaaga
891511_3	gatcgtggtgctctcaaagaagtatgcttcttcgagctggtgtttggatgaattggtcgaaatattgaaatgtagagaagcttgtgggaagatagtgatgacgattttttacgaaattga
891511_4	acgattttttacgaaattgatccgttccatgttcggaaacagattggggattttggaagggctttccgggaaacttgttttagcaaaactaagaaggtgaggctgaaatggagcaaagct
891511_5	ggctgaaatggagcaaagctttgactgatgtcgcaaacatagcaggagaacattctctacgttgggaagatgaagctaagatgatcgaaaaaattgctgctgatgtttcaaacaaactga
891511_6	tgatgtttcaaacaaactgaatgctacaccatcgaaggattttgacgggatggtgggaatggaagcgcacttgagaaaggtaaacgcttatttacaccttgagtgcgatggagtgaaaat
891511_7	gagtgcgatggagtgaaaatgattggaattcagggtcctgcgggtattggtaagactacaattgctagagctttgttcaaccagctttctgccaattttcaacttaaatgttttatagag
891511_8	aacttaaatgttttatagagaacctcaagggaagttatgggagtgatgttattgatgactatggttcgaagttgtgtttacaaaaccaacttctttccaagattttgaacgaaaaggata
891511_9	gattttgaacgaaaaggatatgacgatagatcatttaggtgcaataaaggaaaggctactagaccaaaaagtccttatagttcttgacgatgtagatgatcttgaacaattagatgtctt
891572_1	atggctccttcttcttcttcatcgcttgacttcaaaagataccatgtcttttcgagttttcacggcccagacgtccgtaatggatttctcagtcatttacacaatcacttcgaaagcaaa
891572_10	gaggtgttggctaaagaaagtttttggttcggtcctcgaagtcggatcatcgttaccttgaaagataaaaaaattttgaaggcacatgggatcaacgatatctaccatgtggattatcca
891572_11	tctaccatgtggattatccatccaaaaaagaagctcttgagatattttgtctttctgctttcaaacaaagttctccacaagatggtttcgaagagttcgcaagaaaagtagtagagcttt
891572_12	aagaaaagtagtagagctttgcggtaaccttccattggccctttgtgttgtgggttcttcattttatggggagagcgaggatgagtggaggcttcagttatatgggatagaaattaatct
891572_13	tatgggatagaaattaatcttgatagaaaagttgaggatgtcttgagagtggggtatgacaagttgttggagaaacatcaatctctgtttcttcatattgcatgctttttcaaccatgaa
891572_14	catgctttttcaaccatgaaagtgttgattatgtgtcaaccatgctcgctgacagtactttggatgtcgaaaatgggttgaagaacttagctgctaagtctcttgtgcatatatctactc
891572_15	tcttgtgcatatatctactcatggtcgtataaggatgcattgtctactacaacaattgggtagacacgtagttgttcaacagtctggcgagcaggggaaacgtcagtttttagtagaggc
891572_16	cgtcagtttttagtagaggccaaagagattcgtgatgtactagcaaataaaacaggtactgggtctgtcataggtatatcatttgatatgtctaagataggcgagttctctataagtaag
891572_17	gcgagttctctataagtaagcgagcctttgaaagaatgtgtaatctcaagttcttaaaattctacaatggaaatgttagtttgttagaggacatgaaatatctacctcgtctaaggttac
891572_18	tctacctcgtctaaggttacttcattgggattcatacccgagaaaaagtcttcctttgacatttcagccagaatgtctcgttgaactccatatgcgatacagcaagttggagatgctatg
891572_19	agcaagttggagatgctatggggaggaatccagccccttgcaaatctcaagaaaatagacttgggatactcctttaatttgaaagaaatcccaaatctttcgaaagccactaatctcgag
891572_20	cgaaagccactaatctcgagacattgaaacttatcggttgtgagagtttggtggtgcttccctcgtctattagaaatctacacaaactggaaatgctggatgcgtcagggtgctctaagc
891572_21	tgcgtcagggtgctctaagctacaagttattcccaccaatatcgacttagcatctcttgaggaggtcaaaatggataattgctcacgactgagaagttttccagatatttctagaaacat
891572_22	ccagatatttctagaaacatcgagtatctctctgtagcaggcacaaagattaaagaatttcctgcgtccattgttggatactggtctcgtcttgacattctacagataggcagcagaagc
891572_23	tacagataggcagcagaagcctcaagagattaacacatgtcccacagagtgtaaaatctttagacctaagcaacagtgatataaagatgattccagattacgtcataggtctcccgcatc
891572_24	cgtcataggtctcccgcatctaggatatctaaacgttgacaactgcagaaaactcgtgtcgattcagggtcattttccttcgctggcctctctatctgcagagcactgtatatcactcaa
891572_25	gagcactgtatatcactcaagagtgtatgctgctctttccatagaccaatctcgaatttgatgttccacaactgtctgaaactggataatgcatcaaaaagaggaatcgtacaactatcc
891572_26	gaggaatcgtacaactatccgggtacaagtctatatgcttgccaggtaaagaaatccctgcagaattcactcaccaaactagagggaactcgataaccatctctctggctccaggtggta
891572_27	ctctctggctccaggtggtaaggaggttttttctgtgttctcaagatttaaggcttgccttctgctttcgccaatcaagaatttcgcatttaataagataaattgtattctaagaagcag
891572_28	aattgtattctaagaagcagagaaggtgtcaaaattaactgcactacacaatccatatatacatttgtgtgtggaagatctctatcagaacatctgctaatgttttgtggcgacttattt
891572_29	tgttttgtggcgacttatttcctgaagaaaacggatgccttatggacgtgactccaaacgagattcagtttgaattcagctccagtgatgacaatgttatggcatgtggtgtaaagatct
891572_3	tagagtctcgattgtggtgctctcggagaagtacgcttcttccggctggtgcttagatgagttggtggaaatcttgaagtgcaaagaggcttcggggcaggctgtgttgactatctttta
891572_30	ggcatgtggtgtaaagatcttggcagaagatgggcagagtagtagtggcatcgaagttggctactctgaaactgaaggcaacagaaaccaccgcatagatggagaagcaaaagctttgaa
891572_33	gaaactgttcaactctctaaagaagaaaacaccacagatctttcgcgtttgctatgtattgtttcccttgtgttctctgttttgttgattttccattgcttgtttcttcaaatgcaatga
891572_4	gctgtgttgactatcttttacaaagttgatccgtctgatgtacggaaacagcggggagatttcggaaatactttcaagaaaacttgtgaagggaaaacagaggaagtgaagcagagatgg
891572_5	aggaagtgaagcagagatggatcaaagctttgactgatgttgcaaccatagctggagaacactctctaaactgggctaatgaagcagagatgatccaaaagattgctacagatgtttcaa
891572_6	gattgctacagatgtttcaaacaaacttaatgtcactccgtccagggatttcgaggggatggtgggacttgaagctcacctgactaaactggactctttgttatgcctcgagtgtaatga
891572_7	ttatgcctcgagtgtaatgatgtgaagatgattggcatttggggtccagcgggaattggtaagactaccattgctagagctttatttaaccaactctctaccggttttcggcatagctgt
891572_8	ccggttttcggcatagctgttttatggggaacattgatgttaataactatgattcaaagctgcgtttgcataacatgcttctttccaagattttgaaccaaaaggatatgaagatacatc
891572_9	aaaggatatgaagatacatcatttaggtgcaattaaagaatggctacataatcagagagtgcttatagttcttgatgatgtggatgatctagagcaactagaggtgttggctaaagaaag
891573_10	ctagaggtattggctaaagaaacttcttggttcggtcctggaagtcggatcatcgttaccttgaaagataaaaagattttgaaggcacatgggatcaacgatatctaccatgtggattat
891573_11	atatctaccatgtggattatccttccgaaaaagaagcttttgagatattttgtctttctgctttcaaacaaagttctccacaagatggttttgaagagcttgcaagaaaagtagtagagc
891573_12	tgcaagaaaagtagtagagctttgcggtaatcttccattggcccttcgtgttgtgggttcttctttttatggggagagcgaggatgaatggaggattcaattatatgggattgaaactaa
891573_13	ttatatgggattgaaactaatcttgatagaaaaattgagaatgtcttgagagtgggatatgacaaattgtcagaacgacatcaatctttgtttcttcatattgcatgctttttcaaccat
891573_14	ttgcatgctttttcaaccataaaagtgttgattatgtgacaaccatgctcgctgacagtgttttggatgtcgaaaatgggttgaacaccttagccgctaaatctcttgtgtctactaatg
891573_15	atctcttgtgtctactaatgggtggataacgatgcactgtctactacaacaattgggtagacaagttgttcttcaacagggcgacccggggaaacgtcagtttttagtagaggccaaaga
891573_16	tttttagtagaggccaaagagattcgcgatgtcttggcaaatgaaacaggtactgaatccgtcataggtatatcatttgatatttcgaagatcgaggcgttatctataagcaagcgagcc
891573_17	tatctataagcaagcgagcctttaatagaatgcgtaatctcaaattcttaaatttctataatggaaatattagcttgttagaggacatggaatatctacctcgtctaaggttacttcatt
891573_18	tcgtctaaggttacttcattggggttcatacccgagaaaaagtcttcctctggcatttaagccagaatgtctcgtcgaactctatatgggatccagcaagttggagaagctatggggagg
891573_19	ttggagaagctatggggaggaatccagccccttacaaatctaaagaaaataaatttgggatattcctctaatttgaaagaaatcccaaatctttcgaaagccactaacctcaagacgttg
891573_2	tacacaatcacttcgaaagcaaagggatcactacgttcaacgatcaggagatcgagagaggccatacgatcggacctgagctcgtgcaagcgattagagaatctagagtctcgattgtgg
891573_20	ccactaacctcaagacgttgacacttaccggttgtgagagtttggtggagattccatcctctattttgaatctacagaaactggaaatgctgtatgcgtcagggtgctctaagctacaag
891573_21	agggtgctctaagctacaagttattcccaccaacatcaacttagcatctcttgaggaagtcaacatgagtaattgctcacgtctgagaagttttccagatatgtctagtaacatcaagcg
891573_22	atgtctagtaacatcaagcgtctctatgtagcaggcacaatgattaaagaatttcctgcgtccattgttggacaatggtgtcgtcttgattttcttcagataggcagcagaagcttcaag
891573_23	taggcagcagaagcttcaagagattaacacatgtcccagagagtgtaacacatctagacctacgcaacagtgatataaagatgattccagattgcatcataggtctctcgcatctagtat
891573_24	aggtctctcgcatctagtatctcttctcgtcgaaaactgcacaaaactggtgtcaattcagggtcattccccttcgctggtgaccctatttgcagaccactgtatatcactccagagcgt
891573_25	tgtatatcactccagagcgtatgctgctctttccacggaccaatctcgaaatcgatgttctacaactgtctgaaactggataaggaatcaaaaagaggaatcatacaacaatcgggtaac
891573_26	tcatacaacaatcgggtaacaagtctatatgcttgccaggtaaagaaatccctgcagagttcactcaccaaacttcagggaacttgataaccatctctctggctccaggttgtgaggagg
891573_27	ggctccaggttgtgaggaggctttttctgcgttctcaagatttaaggcttgccttctgctttcgccaatcaaggatttcgcatttaataagataaattgtattctaagaagcagagaagg
891573_28	attctaagaagcagagaaggtgtcaaaattaactgcactacagagtccatatatccatttgtgtctggtggatctctatcagaacatctgtttatcttttgtggcgacttatttcctgaa
891573_29	gtggcgacttatttcctgaagaaaacagaggcctcatggacgtgactccgaacgagattctgtttgatttcagctccagtgatgtcgagattatggaatgtggtgtaaagatctttttga
891573_3	atctagagtctcgattgtggtgctctcggagaagtatgcttcttcgggctggtgcttagatgagttggtggaaatcttgaagtgcaaagaagcttcggggcaagctgtgatgactatctt
891573_30	tggtgtaaagatctttttgagtagtggcatcgaagtgggctactctgaaactggaggcaacagaaaccaccacatagatggagaagcagaagcgtttaaggtggctcaagttgaaaacag
891573_31	gtggctcaagttgaaaacagtaaacatacaggccactggagttggcttaggaagcttcgtctggggaagaataataagacagagcttagttcgagagcagtctcaggatccagtgatgat
891573_32	tctcaggatccagtgatgatactcggggaatctccatgaggtatcttgagcatgaagctgttgagctcactaaagatgaaagcatcacagatcttttccgtttgctatgtattggttccc
891573_33	ttccgtttgctatgtattggttcccttgcggtctgtgttttcttttctgtttattttgggcaaccccttgtggtctctgttttgttgcttttttattgcttgtttcttcaattgcaatga
891573_4	caagctgtgatgactatcttttacaaagttgatccgtctgatgtacggaaacagcggggagatttcggatatactttcaagaaaacttgtgaagggaaaacagaggaagtgaagcagaga
891573_5	cagaggaagtgaagcagagatggatcaaagctttgaatgatgcagcaaccatagctggagaaaactctctaaactgggctaatgaagcagagatgatccaaaagattgctacagatgttt
891573_6	aaagattgctacagatgtttcaaacaaacttaatgtcactccgtccagggatttcgaggggatggtgggacttgaagctcacctgacaaagctagactcttttttatgccttgagagtga
891573_7	tttttatgccttgagagtgatgatgtgaagatgattggcatttggggtcctgctggaattggtaagactacccttgctagagctttatttaaccaactctctacccgttttcggcgtagt
891573_8	ctacccgttttcggcgtagttgttttatggggaccattgatgttaatgactatgattcgaagttgtgtttgcaaaacaagcttctgtccaaaattttgaaccaaaaggatatgagggtac
891573_9	ccaaaaggatatgagggtacatcatttaggtgcaataaaagaatggcttcatgaccaaagagtgcttatagttcttgatgatgtggatgatctagagcaactagaggtattggctaaaga
891858_1	atggcttcttctcgaacttggagatacagcgtcttcccgagcttccatggacaagatattcatccatctgatgtacggaaacagaccggagattttgggagggccttcaaaaaaagttgt
891858_10:891858_11	aatcatatgcttgttgaacttgatatgcagtatagcctgctccagaagctatggggaggaactcaggttggttatcatcataaactatctacaaatcttgacgggaaagaagacagctaa
891858_2	gggccttcaaaaaaagttgtgcaagtaaaactaaggaggagaggcagagatggatccaagctttaattgttgtgggaaacatagctggggaatacttgctaaactgggaaaatgaagcgc
891858_3	aaactgggaaaatgaagcgcatatgattgaaaagatagccaaagatacttcggagaaactaaatgctacaccctctagggattttgatgggatagtgggacttaaagttcacataaagga
891858_4	cttaaagttcacataaaggaattaagttctctgctatacctagactgtgatcaagtgaggatggtaggattatgtagccctataggaatcgggggaagtcttaatcatgggcttgacgag
891858_5	ttaatcatgggcttgacgagtatggtctgaagttggatttacaagaacgacttctttccaagattctaaaccaaaagggtatgaggatacatcatttaggcgcaataagagataggttac
891858_6	cgcaataagagataggttacatgaccaaaaagtgcttatcattctcgatggtgtgaatgatctcgaagaattgtatgctttggctaatcagacaatatggtttggtcctggaagtaggat
891858_7	tttggtcctggaagtaggattatcgtggtaatagaagataaagagattttgcagaaacatggtattaacaatgtctaccatgtggattttccatctagagaagaagctcttgagatcttt
891858_8	aagaagctcttgagatcttttgcagatgtgcttttagacaaagctctccaccttatgggcttctaaagcttgcagaacgagtaacagagctttgtggtaatcttccattgggtcttcgtg
891858_9	tcttccattgggtcttcgtgtcataggttcatatttgcgtgggaagactaaggatgatattctaacagcaaagacagtaagtcctccacgatctgaacctaatcatatgcttgttgaact
891927_1	atgactgaaaaaatcgccactgatgtttcagacatgctgaatagatactcaccgtcaagagattttgacggtttaattggaatgggagctcatatgaaagaaatggaatcgttgttatgc
891927_10	ttagatgtgaggcaagggcttcacctcttagctgagaaatctctcatagctattgagattttttctactaaccatacacgtataaagatgcacaatctattagtgcaattaggtagagac
891927_11	tagtgcaattaggtagagacattgtccgtcataagcctgggcaccaatccattcgtgagcctgggaagcgtcaatttttggttgatgctagagatatttgtgaagtactcactgataaca
891927_12	tgaagtactcactgataacacgggtagtagaaatgttataggtatacttttcgagttatataacctatcaggcgaattaaatatcagtgagagagcttttgaaggattgtctaaccttaa
891927_13	gaaggattgtctaaccttaaattcttaagattccatggcccatatgacggtgaaggcaaacaattgtacttaccgcaaggtttgaataatctacctcggaaacttagattaatagaatgg
891927_14	aacttagattaatagaatggagctgttttccaatgaaatgtttaccttccaatttttgtacgaagtatctagtccatatagatatgtggaacagcaaacttcagaacatgtggcaaggaa
891927_15	tcagaacatgtggcaaggaaatcaggtgcttggtaatctcaagaggatggatttgtgggagtctaaacacctaaaagagttacctgatctctcaactgccactaaccttgagaaattgac
891927_16	actaaccttgagaaattgactctgtttggatgctcaagtttggcggagctcccctcctctcttggaaaccttcagaaattgcgaatgttgaatttacgaggatgctcaaagctagaggct
891927_17	gatgctcaaagctagaggctcttcctactaatatcaacttggaatctctcgatgaccttgatctcgctgattgcttactgatcaaaagttttcctgagatctctacaaacattaaggatc
891927_18	ctctacaaacattaaggatctcatgctcacgtacactgcaataaaagaagtgccttcgacgatcaagtcatggtctcatcttcgtaacttggaaatgtcatacaatgacaatctcaagga
891927_19	tacaatgacaatctcaaggaattcccacatgctctcgatatcatcacaaagctttactttaacgatacagaaatacaagaaattcctctgtgggttaagaaaatctctcgtcttcagaca
891927_2	aaatggaatcgttgttatgcctagactctgatgaagtaaggatgattgggatttggggtccgtctgggatagggaagactacaattgccagagtcttgtatagccaattttctgaaaatt
891927_20	aaatctctcgtcttcagacacttgtactagagggatgcaagaggctggtaacaatcccacaactttcagattccttatcaaatgtaacagccataaattgccagtcactggagagacttg
891927_21	ccagtcactggagagacttgatttctcctttcacaatcatccaaaaatacttctctggtttattaattgcttcaagctgaataatgaggcgagagaattcatccagactagttgtacctt
891927_22	atccagactagttgtaccttcgcattcttacccggtagagaagttcccgcaaacttcacttaccgagctaatgggagttccataatggtaaatttgaatcaaaggcgccctctttctacg
891927_23	aaaggcgccctctttctacgaccttgagatttaaggcttgcgtcttgttggataaaaaagttgacaatgacaaggaggaggccgccgctagggtaacagttgtgtttctgagcatcaggg
891927_24	tgtgtttctgagcatcagggagaaaggtaaaattggcgtcactgtttcatggagacctggatatccctttcacgtgcctcccattttaagagagcatttgctcatctttgagtttgaagc
891927_25:891936_32	gagcatttgctcatctttgagtttgaagctgatgtgacgtgcaacgagcttttattttcgtacgacatcatcggagaatgtggagcggtgataaaagaatgtggagtactccaactctaa
891927_3	tagccaattttctgaaaattttgaattgagtatcttcatggagaatatcaaagagttgatgtatacaagacctgtgtgttctgatgagtatagcgcaaagattcagttacagaaacaatt
891927_4	attcagttacagaaacaatttttgtcccaaataatcaaccacaaggatatggagcttcctcatttaggagttgcacaagataggttgaacgacaagagagtgcttattgttcttgatagc
891927_5	tgcttattgttcttgatagcattgatcaatcaatacaactagatgctatcgcaaaagaaactcggtggttcggtcatggaagtcggattatcatcacaacacaagaccaacggcttttga
891927_6	acaagaccaacggcttttgaaggcacatggcatcaaccatatttacaaggtggagtttccatcagcatatgaagcttatcagatcttttgtatgtatgcttttggccaaaacttccctaa
891927_7	tttggccaaaacttccctaaagatggttttgaggagcttgcgtggcaagttacaaaacttttaggtaatctacctttgggactaagagttatgggatcccacttccggggaatgtctagg
891927_8	acttccggggaatgtctaggcatgagtgggtaaatgcattaccaaggttaaagattcgccttgatgctagtattcaaagcattttaaagttcagttacgatgccttatgtgaagaagata
891927_9	tgccttatgtgaagaagataaagatttattccttcatatagcctgccttttcaacgatgaagaaatggtgagagtggaagattatcttgcttcaagtttcttagatgtgaggcaagggct
891930_1	atggattcttcttttctctctagtttttgtgttgctgccataactttcttcacgcttttgggtacaatatttttcatgttttatagaaaagtcaaatcccatcaagaaaacaaaacaata
891930_11	taggagttgcacaagataggttgaacgacaagagagtgcttattgttcttgatagcattgatcaatcaatacaactagatgctatcgcaaaagaaactcggtggttcggtcatggaagtc
891930_12	gtggttcggtcatggaagtcggattatcatcacaacacaagaccaaaggcttttgaaggcacatggcatcaaccatatttacaaggtggagtttccatcagcatatgaagcttatcagat
891930_14	gtaatctacctttgggactaagagttatgggatcccacttccgaggaatgcctaggcatgagtgggtaaatgcattaccaaggttaaagattcgccttgatgctagtattcaaagcattt
891930_15	tgctagtattcaaagcattttaaagttcagttacgatgccttatgtgatgaagataaagatttatttcttcatatagcctgccttttcaacaatgaagaaatggtgaaagtggaagatta
891930_16	atggtgaaagtggaagattatctcgctttaagtttcttagatgttaggcaagggcttcacctcttagctgagaaatctctcatagctattgagattctttctactaaccatacaagtata
891930_17	ctactaaccatacaagtataaaggtgcacaatctattagtgcaattaggtagagacattgtccgtcataagcctgggcaccaatgcattcgtgagcctgggaagcgtcaatttttggttg
891930_18	gaagcgtcaatttttggttgatgctagagatatttgtgaagtactcactgataacacgggtagtagaaatgttataggtatacttttggaggtagaaaacctatcaggccaattaaatat
891930_19	ctatcaggccaattaaatatcagtgagagaggtttcgaaggaatgtctaaccataaattcttaagattccatggcccatatgaaggtgaaaacgataaattgtacttaccgcaaggtttg
891930_20	tgtacttaccgcaaggtttgaataatctacctcggaaacttagaataatagaatggtttcgttttccaatgaaatgtttgccttccaatttttgtacgaagtacctagtccagctacata
891930_21	gtacctagtccagctacatatgtggaacagcaaacttcagaacatgtggcaaggaaatcaggagtcaagaaggagtgatcttccgccacttggaaatctcaagaggatggatttgcgtga
891930_22	aagaggatggatttgcgtgagtcgaaacacctaaaagagttacctgatctctcaactgccactaaccttgaagaattgattctgtatggatgctcaagtttgccagagctcccctcctct
891930_23	tgccagagctcccctcctctattggaagccttcagaaattgcaagtgttactattacgaggatgctcaaagctagaggctcttccaactaatatcaacttggaatctctcgattaccttg
891930_24	ggaatctctcgattaccttgatctcgctgattgcttactgatcaaaagttttccggagatctccacaaacattaagcgtctcaacctcatgaaaactgcagtaaaagaagtgccttcgac
891930_25	gtaaaagaagtgccttcgacgatcaagtcatggtctcctcttcgtaaattggaaatgtcatacaatgacaatctcaaggaattcccacatgctctcgatatcatcacaaagctttacttt
891930_26	tcatcacaaagctttactttaacgatacaaaaatacaagaaattcctctgtgggttcagaaaatctctcgtcttcagacacttgtactagagggatgcaagaggctggtaacaatcccac
891930_27	gaggctggtaacaatcccacaactttcagattccttatcaaaagtagcagccataaattgccagtcactggagagacttgatttctcctttcacaatcatccagaaatatttctctggtt
891930_28	ccagaaatatttctctggtttattaattgcttcaagctgaataatgaagcgagagaattcatccagactagtagtagtaccttagcgttcttacccggtagagaagtgcccgcaaacatc
891930_29	gagaagtgcccgcaaacatcacttaccgccgtgctaatgggagttccataatggtaaatttgaatcaaaggcttgcgtcttgttggataaaaaagttgacaatgacaaggaggaggccgc
891930_3	aagcttccacggggcagatgttagaaaaacatttcttgctcacatcctaaaagagttcaaaggaaagggaatcgttccattcattgataatgatatcgagaggagcaagtctatcggtcc
891930_30	gctaatgggagttccataatggtaaatttgaatcaaaggcttgcgtcttgttggataaaaaagttgacaatgacaaggaggaggccgccgctaaggaaacaattgtatttcctagaataa
891930_5	taaacgagttggtggagatcatgaattgtagagaagagttgggtcaaacagtgatgaccattttctatgacgttgatccaacagacgtaaagaagcagacaggagattttgggaaggtct
891930_6	aggagattttgggaaggtcttcaagaaaacgtgtaaaggtaaaaccaaagaggacattaagagatggcaaaacgttttggaggctgtggcaacaatcgctggggagcattcccgtaactg
891930_7	ggggagcattcccgtaactgggataatgaagcagccatgactaaaaaaatcgccactgatgtttcaaacatgctgaatagatactcaccgtcaagagattttgacggtttcattgggatg
891930_8	ttgacggtttcattgggatgggggctcatatgaacgaaatggagtcgttgttatgcctagactctgatgaagtaaggatgattgggatttggggtccatctgggatagggaagactacca
891930_9	tgggatagggaagactaccattgccagagtcttgtatagccaattttctgaaagttttgaattgagtatcttcatggagaatatcaaagagctgatgtatacaagaccagtgtgttctga
891933_1	atggcacggcgcttcatcaatgcggttttcttgacaactaccgttcaaagacggagaaggagaggagctgaagaatctacagagtcgaagagggtgaatgttgtgaggtgcagaagtacc
891933_10	tcgaggaactacgcttcttcgtcgtggtgtttaaacgagttggtggaaatcatgaagtgtagagaagaattgggtcaaacagtgatgaccattttctatgacgttgatccaacggacgta
891933_11	acgttgatccaacggacgtaaagaagcagacaggagattttgggaaggtcttcaagaaaacgtgtaaaggtaaaaccaaagaggacattaagagatggcaaaacgttttggaggctgtgg
891933_12	aaacgttttggaggctgtggcaacaatcgctggggagcattcctgtaactgggataatgaagcagccatgactgaaaaaatcgccactgatgtttcaaacatgttgaatagatactcacc
891933_13	atgttgaatagatactcaccgtcaagagattttgacggtttcattgggatgggggctcatatgaacgaaatggaatcgttgttatgcctagactctgatgaagtaaggatgattgggatt
891933_14	aagtaaggatgattgggatttggggtccgtctgggatagggaagactaccattgccagagtcttatatagtcaattttctgaaaattttgaattgagtatcttcatggagaatatcaagg
891933_15	cttcatggagaatatcaaggaattgatgtatacaagaccagtgtgttctgatgagtatagtgcaaagattcagttacagcaacagtttttgtcccaaataatcaaccacaaggatatgga
891933_16	atcaaccacaaggatatggagcttcctcatttaggagttgcacaagataggttgaacgacaagagggtgcttattgttcttgatagcattgatcaatcaatacaactagatgctatcgca
891933_17	tacaactagatgctatcgcaaaagaaactcggtggttcggtcatggaagtcggattatcatcacaacacaagaccaacggcttttgaaggcacatggcatcaaccatatttacaaggtgg
891933_18	caaccatatttacaaggtggaatttccatcagcatatgaagcttatcagatcttttgtatgtatgcttttggccaaaacttccctaaagatggttttgaggagcttgcgtggcaagttac
891933_19	gagcttgcgtggcaagttacaaaacttttaggtaatctacctttgggactaagagttatgggatcccacttccggggaatgtctaggcatgagtgggtaaatgcattaccaaggttaaag
891933_2	ttgtgaggtgcagaagtacccacactgattctgaacgaaagaagagcatccaaaggagtttgagacagcagcgatatcaattttacagcaattttcttgagtttattcttggctttgaga
891933_20	atgcattaccaaggttaaagattcgccttgatgctagtattcaaagcattttaaagttcagttacgatgccttatgtgatgaagataaagatttattccttcatatagcctgccttttca
891933_21	tcatatagcctgccttttcaacgatgaagaaatggtgagagtggaagattatcttgcttcaagtttcttagatgtgaggcaagggcttcacctcttagctgagaaatctctcatagcatt
891933_22	gagaaatctctcatagcattaaagattctttctgctgactatacacgtataaagatgcacaatctattagtgcaattaggtagagacattgtccgtcataagcctgggcaccaatgcatt
891933_23	agcctgggcaccaatgcattcgtgagcctgggaagcgtcaattcttggttgatgctagagatattcgtgaagtactcactgataacacggatagtagaaatgttataggtatacttttgg
891933_24	tgttataggtatacttttggaggtaagaaacctatcaggcgaattaaatatcaatgagagagcttttgaaggattgtctaaccttaaattcttaagattccgtggcctatatgacggtga
891933_25	cgtggcctatatgacggtgaaaacaataaattgtacttaccgcaaggtttaaataatctacctcagaaacttagaatactagaatggagctgttttcaaatgaaatgtttgccttccaat
891933_26	tgaaatgtttgccttccaatttttgtacgaagtatctagtccatatagatatgtggaacagcaaacttcagaacttgtggcaaggaaatcagccccttggaaatctcaagaggatgtatt
891933_27	aaatctcaagaggatgtatttggctgagtcgaaacacctaaaagagttacctaatctctcaactgccactaaccttgagaaattgactctgtttggatgctcaagtttggcggagctccc
891933_28	tcaagtttggcggagctcccctcctctcttggaaaccttcagaaattgcaagcgttgagtttacgaggatgcttaaatctagaggctcttcctactaatatcaacttggaatctctcgat
891933_29	tcaacttggaatctctcgattaccttgatctcactgattgcttactgatcaaaagttttccggagatctccacaaacattaagcgtctctacctcatgaaaactgcagtaaaagaagtgc
891933_3	gtttattcttggctttgagattctctcatcatcatggttgagttgttggctgcatcttaacaaactcagaatcgttgaagaaaataaggtctgtagcttattgcgaggtttgaagctctt
891933_30	aactgcagtaaaagaagtgccttcgacgatcaagtcatggtctcatcttcgtaaattggaaatgtcatacaatgacaatctcaaggaattcccacatgctttcgatatcatcacaaagct
891933_31	ttcgatatcatcacaaagctttactttaacgatgtaaaaatacaagaaattcctctgtgggttaagaaaatctctcgtcttcagacacttgtactagagggatgcaagaggctggtaaca
891933_32	gatgcaagaggctggtaacactcccacaactttcagattccttatcacaaatatatgtagaaaactgcgagtcactagagagacttgatttctcctttcataatcatccagagagatctg
891933_33	taatcatccagagagatctgccacacttgttaactgcttcaagctgaataaagaagcgagagaattcatccagactaatagtacctttgcgctcttacccgctagagaagtgcccgcaaa
891933_34	gctagagaagtgcccgcaaacttcacttaccgagctaatgggagtatcataatggtaaatttgaaccaaaggcctctttctacgaccttgagatttaaggcttgcgtcttgttggataaa
[truncated: 18,000 more rows]
